# Supplementary material for: Prpf31 is essential for the survival and differentiation of retinal progenitor cells by modulating alternative splicing
Source: Nucleic Acids Res. 2021 Jan 21;49(4):2027–43. doi: 10.1093/nar/gkab003 (PMC7913766; doi:10.1093/nar/gkab003)
Supplement: gkab003_Supplemental_Files [file gkab003_supplemental_files.zip]

Archive with 7 entries (7 files):
- supplemental word S6.doc
- Supplementary Table S1.xlsx
- Supplementary Table S2.xlsx
- Supplementary Table S3.xlsx
- Supplementary Table S4.xlsx
- Supplementary Table S5.xlsx
- Supporting Information.pdf
