# Supplementary material for: Prpf31 is essential for the survival and differentiation of retinal progenitor cells by modulating alternative splicing
Source: Nucleic Acids Res. 2021 Jan 21;49(4):2027–43. doi: 10.1093/nar/gkab003 (PMC7913766; doi:10.1093/nar/gkab003)
Supplement: gkab003_Supplemental_Files [file gkab003_supplemental_files.zip › Supplementary Table S1.xlsx]

## Sheet: Downregulated
	baseMean	log2FoldChange	lfcSE	stat	pvalue	padj	symbols	entrezgene
ENSDARG00000021113	4396.85	-1.21013	0.114566	-10.5627	4.44e-26	1.8e-23	ptmaa	335707
ENSDARG00000058421	215.717	-2.14394	0.218367	-9.81805	9.41e-23	3.18e-20	lgi1b	654829
ENSDARG00000058179	732.343	-1.3931	0.146658	-9.49898	2.12e-21	6.51e-19	ackr3b	561050
ENSDARG00000013351	26855.3	-1.05484	0.122609	-8.6033	7.75e-18	1.74e-15	cirbpb	678563
ENSDARG00000100636	733.521	-1.39501	0.163773	-8.51795	1.62e-17	3.54e-15	rbm12	445379
ENSDARG00000054906	1522.94	-1.28299	0.152015	-8.43992	3.18e-17	6.84e-15	ier5l	326935
ENSDARG00000070822	1461.87	-1.03468	0.125406	-8.25065	1.58e-16	3.1e-14	cnp	325896
ENSDARG00000099175	4382.72	-1.12578	0.137428	-8.19177	2.57e-16	5.01e-14	hmgb1a	321622
ENSDARG00000056292	142.645	-1.74869	0.217151	-8.05285	8.09e-16	1.5e-13	vsx1	30598
ENSDARG00000089334	55.5919	-2.43821	0.324003	-7.52528	5.26e-14	8.59e-12	ednrba	30442
ENSDARG00000093156	802.508	-1.16201	0.158435	-7.3343	2.23e-13	3.39e-11	si:ch73-21g5.7	568516
ENSDARG00000025789	4580.22	-1.53016	0.213505	-7.16689	7.67e-13	1.1e-10	chd4b	560622
ENSDARG00000075161	69.5367	-2.17741	0.309202	-7.04201	1.89e-12	2.61e-10	defbl1	100000000
ENSDARG00000062085	115.557	-1.66562	0.239545	-6.95324	3.57e-12	4.79e-10	tkfc	793926
ENSDARG00000088630	142.921	-2.11863	0.307533	-6.88913	5.61e-12	7.34e-10	arhgef10la	799435
ENSDARG00000042054	99.8253	-1.61991	0.239644	-6.75966	1.38e-11	1.73e-09	zgc:171971	569690
ENSDARG00000060115	4820.98	-1.6564	0.247063	-6.70438	2.02e-11	2.51e-09	lrrn1	568527
ENSDARG00000013460	193.879	-1.69485	0.255869	-6.62391	3.5e-11	4.22e-09	wfikkn2a	564992
ENSDARG00000097530	233.397	-1.13342	0.176634	-6.41676	1.39e-10	1.57e-08	xkr5b	100000000
ENSDARG00000018681	140.709	-1.2857	0.200746	-6.40464	1.51e-10	1.69e-08	saal1	393104
ENSDARG00000019335	1213.03	-1.16792	0.182413	-6.40261	1.53e-10	1.7e-08	hes6	373116
ENSDARG00000105258	101.419	-1.6363	0.255603	-6.40174	1.54e-10	1.7e-08	cep72	553488
ENSDARG00000075783	92.1092	-1.69664	0.265078	-6.40054	1.55e-10	1.7e-08	hmgxb4a	559742
ENSDARG00000007097	661.656	-1.60518	0.251828	-6.37412	1.84e-10	2e-08	her13	550600
ENSDARG00000088073	234.711	-1.09405	0.174491	-6.26998	3.61e-10	3.71e-08	fam110b	573995
ENSDARG00000093535	308.767	-1.10312	0.176353	-6.25515	3.97e-10	4.06e-08	si:ch211-265m20.8	101000000
ENSDARG00000058574	305.498	-1.04089	0.166469	-6.2528	4.03e-10	4.1e-08	abcg2c	569858
ENSDARG00000005374	454.308	-1.02071	0.163324	-6.2496	4.12e-10	4.17e-08	tubgcp4	557155
ENSDARG00000017931	308.304	-1.04459	0.167509	-6.23601	4.49e-10	4.52e-08	ints6l	393406
ENSDARG00000086458	177.61	-1.44586	0.232284	-6.22455	4.83e-10	4.82e-08	hdac10	327253
ENSDARG00000045846	211.282	-1.14236	0.184024	-6.20767	5.38e-10	5.26e-08	osgep	550447
ENSDARG00000023058	548.489	-1.04109	0.167882	-6.20132	5.6e-10	5.43e-08	foxo3a	494532
ENSDARG00000043644	235.856	-1.06195	0.171884	-6.17832	6.48e-10	6.25e-08	vkorc1l1	553717
ENSDARG00000057100	183.523	-1.23039	0.200458	-6.13792	8.36e-10	8.03e-08	zwilch	336439
ENSDARG00000110103	355.211	-1.00414	0.163969	-6.12397	9.13e-10	8.72e-08	LOC110438398	110000000
ENSDARG00000044375	247.488	-1.13987	0.18669	-6.10568	1.02e-09	9.64e-08	zgc:158291	572084
ENSDARG00000069675	115.159	-1.85477	0.304609	-6.08902	1.14e-09	1.06e-07	her8.2	565269
ENSDARG00000003311	317.753	-1.04215	0.171281	-6.08445	1.17e-09	1.08e-07	pank2	570866
ENSDARG00000078748	4499.04	-1.48269	0.244714	-6.0589	1.37e-09	1.26e-07	si:ch211-137a8.4	560240
ENSDARG00000069427	150.365	-1.53118	0.255929	-5.98283	2.19e-09	1.94e-07	nkain2	110000000
ENSDARG00000070800	191.738	-1.27551	0.216479	-5.89207	3.81e-09	3.23e-07	slc52a2	323832
ENSDARG00000035508	105.11	-1.70623	0.289689	-5.88988	3.86e-09	3.26e-07	barhl1a	550407
ENSDARG00000053463	172.689	-1.5892	0.272332	-5.83554	5.36e-09	4.4e-07	poglut1	641495
ENSDARG00000033567	105.836	-1.65909	0.284988	-5.82162	5.83e-09	4.76e-07	fkbp1ab	449552
ENSDARG00000078947	80.8434	-1.55892	0.269541	-5.78362	7.31e-09	5.92e-07	sdccag8	556980
ENSDARG00000009823	2942.25	-1.33086	0.230969	-5.76209	8.31e-09	6.68e-07	pou3f1	30398
ENSDARG00000040214	103.751	-1.93532	0.335998	-5.75993	8.41e-09	6.74e-07	scrt1b	541533
ENSDARG00000001889	4391.4	-1.05144	0.183063	-5.7436	9.27e-09	7.36e-07	tuba1a	573216
ENSDARG00000027381	234.445	-1.02209	0.178636	-5.7216	1.06e-08	8.22e-07	ccdc171	100000000
ENSDARG00000007697	2451.24	-1.27324	0.224466	-5.6723	1.41e-08	1.07e-06	fabp7a	58128
ENSDARG00000078533	88.4769	-1.53618	0.270841	-5.67188	1.41e-08	1.07e-06	NA	NA
ENSDARG00000117621	108.261	-1.80617	0.318922	-5.66337	1.48e-08	1.11e-06	NA	NA
ENSDARG00000038056	36.56	-2.40947	0.429217	-5.61365	1.98e-08	1.44e-06	fgfbp2b	100000000
ENSDARG00000042124	117.077	-1.20186	0.214597	-5.60053	2.14e-08	1.54e-06	si:dkey-4e7.3	402865
ENSDARG00000115428	214.084	-1.11409	0.199833	-5.57512	2.47e-08	1.75e-06	LOC101882355	102000000
ENSDARG00000025847	760.295	-1.37668	0.247209	-5.56887	2.56e-08	1.8e-06	sox12	562381
ENSDARG00000037997	6002.23	-1.18066	0.212633	-5.55255	2.82e-08	1.97e-06	tubb5	386701
ENSDARG00000004692	441.171	-1.03435	0.186356	-5.55038	2.85e-08	1.98e-06	nabp1a	494100
ENSDARG00000033382	44.3274	-1.98051	0.357284	-5.54323	2.97e-08	2.06e-06	grifin	445036
ENSDARG00000043431	61.5867	-1.99181	0.359823	-5.53553	3.1e-08	2.15e-06	b3gntl1	619261
ENSDARG00000099793	86.3423	-1.51576	0.274888	-5.51411	3.51e-08	2.41e-06	cspg5b	559358
ENSDARG00000076755	119.426	-1.17123	0.212867	-5.50216	3.75e-08	2.56e-06	ap5s1	556111
ENSDARG00000062688	253.526	-1.41063	0.258131	-5.46478	4.63e-08	3.07e-06	gpnmb	563348
ENSDARG00000087110	222.274	-1.00091	0.183183	-5.46401	4.65e-08	3.07e-06	akna	556113
ENSDARG00000045367	2337.24	-1.01062	0.185818	-5.43877	5.37e-08	3.48e-06	tuba1b	373080
ENSDARG00000032272	141.077	-1.10512	0.203265	-5.43687	5.42e-08	3.51e-06	sat1b	567881
ENSDARG00000069737	97.0997	-1.38709	0.255308	-5.43298	5.54e-08	3.58e-06	pou4f2	402816
ENSDARG00000075347	545.324	-1.10321	0.204778	-5.38736	7.15e-08	4.46e-06	chfr	564271
ENSDARG00000054941	117.206	-1.42455	0.2654	-5.36758	7.98e-08	4.91e-06	ldlrad4b	556780
ENSDARG00000086840	70.7378	-1.61098	0.301666	-5.34026	9.28e-08	5.63e-06	si:ch211-266k8.4	559362
ENSDARG00000069085	452.161	-1.16769	0.219531	-5.31899	1.04e-07	6.2e-06	ints2	553563
ENSDARG00000053609	160.077	-1.02398	0.19346	-5.29298	1.2e-07	7.07e-06	gatd1	100000000
ENSDARG00000087704	92.2834	-1.32471	0.250792	-5.28209	1.28e-07	7.48e-06	gfra3	556647
ENSDARG00000097761	36.4916	-2.07141	0.392979	-5.27104	1.36e-07	7.92e-06	NA	NA
ENSDARG00000041621	176.968	-1.01221	0.192987	-5.24497	1.56e-07	8.89e-06	bbs2	259187
ENSDARG00000056732	148.758	-1.07955	0.206968	-5.21602	1.83e-07	1.03e-05	LOC100149863	100000000
ENSDARG00000098295	145.836	-1.54436	0.296581	-5.20724	1.92e-07	1.08e-05	efna3b	117506
ENSDARG00000098652	62.1334	-1.62603	0.313396	-5.18841	2.12e-07	1.17e-05	pcdh11	100000000
ENSDARG00000062510	244.863	-1.06581	0.205712	-5.18108	2.21e-07	1.21e-05	bcl11ba	100000000
ENSDARG00000075116	224.062	-1.01092	0.196414	-5.14688	2.65e-07	1.43e-05	sall2	568044
ENSDARG00000011257	38.223	-2.06638	0.402156	-5.13827	2.77e-07	1.49e-05	enpp2	100000000
ENSDARG00000068036	224.17	-1.09126	0.213503	-5.11121	3.2e-07	1.72e-05	tmem119b	797637
ENSDARG00000015266	1630.77	-1.00223	0.19632	-5.10508	3.31e-07	1.76e-05	mab21l2	117234
ENSDARG00000033655	1622.94	-1.02569	0.20143	-5.09206	3.54e-07	1.86e-05	stmn1b	550548
ENSDARG00000079679	166.152	-1.03949	0.204147	-5.09184	3.55e-07	1.86e-05	cep112	571489
ENSDARG00000021163	413.021	-1.12495	0.220939	-5.0917	3.55e-07	1.86e-05	thrb	30607
ENSDARG00000017359	49.0972	-1.69121	0.332184	-5.09117	3.56e-07	1.86e-05	mettl8	100000000
ENSDARG00000076246	66.4385	-1.3483	0.26743	-5.04169	4.61e-07	2.33e-05	prune	563343
ENSDARG00000098211	139.188	-1.00869	0.200698	-5.02591	5.01e-07	2.51e-05	wrn	569495
ENSDARG00000062904	137.32	-1.31355	0.262327	-5.00729	5.52e-07	2.71e-05	idua	567720
ENSDARG00000008333	121.357	-1.27987	0.256222	-4.99515	5.88e-07	2.86e-05	znfl2a	373087
ENSDARG00000101777	132.147	-1.23336	0.247634	-4.98057	6.34e-07	3.06e-05	pdlim5a	436927
ENSDARG00000001676	933.696	-1.20431	0.241847	-4.97961	6.37e-07	3.07e-05	gpm6bb	503756
ENSDARG00000097904	66.8919	-1.40438	0.283066	-4.96133	7e-07	3.31e-05	LOC108190093	108000000
ENSDARG00000079293	80.3263	-1.60637	0.327919	-4.89869	9.65e-07	4.43e-05	gdpd4b	571892
ENSDARG00000037892	93.4062	-1.40438	0.287058	-4.89233	9.96e-07	4.55e-05	psmc3ip	415214
ENSDARG00000046133	150.157	-1.17516	0.240969	-4.87681	1.08e-06	4.86e-05	b3galnt2	553716
ENSDARG00000095715	339.207	-1.22666	0.251892	-4.86977	1.12e-06	5.03e-05	si:ch211-202e12.3	101000000
ENSDARG00000045017	77.2665	-1.25973	0.259426	-4.85582	1.2e-06	5.34e-05	pdrg1	550453
ENSDARG00000099099	62.3188	-1.7311	0.357332	-4.84451	1.27e-06	5.61e-05	NA	NA
ENSDARG00000095557	651.807	-1.46665	0.303298	-4.83566	1.33e-06	5.82e-05	LOC110438274	110000000
ENSDARG00000053502	114.926	-2.10571	0.435983	-4.82979	1.37e-06	5.97e-05	cryaa	100000000
ENSDARG00000063153	904.761	-1.1724	0.246737	-4.75162	2.02e-06	8.64e-05	bcl11ab	566491
ENSDARG00000111625	107.938	-1.14703	0.243045	-4.7194	2.37e-06	9.9e-05	wu:fc75a09	100000000
ENSDARG00000010420	43.2276	-2.50203	0.530789	-4.71379	2.43e-06	0.000101	ndrg1b	393665
ENSDARG00000070873	67.5193	-1.48833	0.316017	-4.70966	2.48e-06	0.000102	ccl25b	795788
ENSDARG00000039354	102.409	-1.07176	0.227951	-4.70172	2.58e-06	0.000106	ska1	436865
ENSDARG00000044924	135.621	-1.24061	0.26395	-4.70016	2.6e-06	0.000107	gdf11	406247
ENSDARG00000098512	50.9594	-1.60783	0.342859	-4.68946	2.74e-06	0.000111	si:ch73-215f7.1	102000000
ENSDARG00000090486	56.5363	-1.33105	0.28424	-4.68284	2.83e-06	0.000114	LOC110438373	110000000
ENSDARG00000103294	185.898	-1.14113	0.243894	-4.6788	2.89e-06	0.000116	si:ch211-221j21.3	567624
ENSDARG00000004618	57.682	-1.364	0.293898	-4.64108	3.47e-06	0.000137	stx2a	445167
ENSDARG00000104217	402.831	-1.60039	0.345068	-4.63791	3.52e-06	0.000138	gpc2	503792
ENSDARG00000095906	722.52	-1.61305	0.348708	-4.62579	3.73e-06	0.000146	NA	NA
ENSDARG00000003519	102.179	-1.21321	0.26298	-4.61331	3.96e-06	0.000154	aprt	393641
ENSDARG00000045131	140.852	-1.0693	0.232023	-4.6086	4.05e-06	0.000157	id4	664761
ENSDARG00000077811	3767.95	-1.07247	0.233488	-4.59325	4.36e-06	0.000167	sox11a	30602
ENSDARG00000077906	899.245	-1.03595	0.226412	-4.57553	4.75e-06	0.00018	rnf165a	572251
ENSDARG00000056175	624.66	-1.17763	0.257666	-4.57037	4.87e-06	0.000182	scrt2	325372
ENSDARG00000076703	195.369	-1.14088	0.250007	-4.5634	5.03e-06	0.000187	zfand4	100000000
ENSDARG00000094929	164.911	-1.22933	0.270792	-4.53974	5.63e-06	0.000206	apoa4b.3	100000000
ENSDARG00000002174	102.068	-1.00478	0.222166	-4.52266	6.11e-06	0.000222	itfg2	550607
ENSDARG00000101584	957.644	-1.43158	0.317704	-4.50602	6.61e-06	0.000237	NA	NA
ENSDARG00000090690	396.654	-1.13523	0.252653	-4.49324	7.01e-06	0.000251	NA	NA
ENSDARG00000013771	35.8802	-2.23435	0.500463	-4.46457	8.02e-06	0.000282	ctss2.2	337572
ENSDARG00000100598	161.452	-1.2589	0.282113	-4.4624	8.1e-06	0.000284	cdh19	100000000
ENSDARG00000058522	42.0123	-1.55746	0.349137	-4.46089	8.16e-06	0.000285	shq1	567601
ENSDARG00000004131	183.968	-1.16946	0.262262	-4.45914	8.23e-06	0.000286	rttn	100000000
ENSDARG00000104840	144.495	-1.08237	0.242823	-4.45746	8.29e-06	0.000288	si:dkey-28a3.2	102000000
ENSDARG00000088650	39.8985	-1.5215	0.34151	-4.45519	8.38e-06	0.000289	si:ch211-208k15.1	102000000
ENSDARG00000057649	142.702	-1.02775	0.230996	-4.44923	8.62e-06	0.000296	satb1a	378993
ENSDARG00000055172	201.338	-1.15405	0.262948	-4.38888	1.14e-05	0.000379	si:ch211-256m1.8	795494
ENSDARG00000011998	136.387	-1.8601	0.423875	-4.38833	1.14e-05	0.000379	bfsp2	494090
ENSDARG00000117699	99.9984	-1.12836	0.259332	-4.35101	1.36e-05	0.000437	mphosph9	102000000
ENSDARG00000062821	70.8264	-1.14759	0.264023	-4.34653	1.38e-05	0.000444	slc6a15	565315
ENSDARG00000098990	69.9273	-1.16699	0.268503	-4.34629	1.38e-05	0.000444	zgc:162858	337771
ENSDARG00000094488	112.477	-1.07411	0.247334	-4.34273	1.41e-05	0.00045	NA	NA
ENSDARG00000060948	303.35	-1.15748	0.270404	-4.28055	1.86e-05	0.00057	dync1i1	561525
ENSDARG00000096991	75.58	-1.12301	0.264401	-4.24739	2.16e-05	0.000641	LOC570372	570372
ENSDARG00000059657	107.11	-1.03491	0.244013	-4.24121	2.22e-05	0.000652	mks1	556706
ENSDARG00000077161	14.9574	-2.69481	0.636719	-4.23234	2.31e-05	0.000672	ccdc153	792470
ENSDARG00000094730	111.854	-1.01389	0.239595	-4.23167	2.32e-05	0.000672	acbd7	619256
ENSDARG00000091366	31.2048	-1.87064	0.442128	-4.23098	2.33e-05	0.000673	si:dkey-84k17.2	570574
ENSDARG00000094892	77.543	-1.04664	0.247688	-4.22565	2.38e-05	0.000687	cenph	567359
ENSDARG00000039229	109.318	-1.17789	0.278855	-4.22404	2.4e-05	0.00069	cep78	564741
ENSDARG00000018856	204.438	-1.20221	0.285742	-4.20732	2.58e-05	0.000734	dclk1a	558997
ENSDARG00000087453	29.2957	-1.70929	0.40822	-4.18719	2.82e-05	0.000796	LOC100149889	100000000
ENSDARG00000075222	421.169	-1.05312	0.25567	-4.11907	3.8e-05	0.001022	amer2	100000000
ENSDARG00000102792	25.8369	-1.97193	0.48203	-4.09087	4.3e-05	0.001144	NA	NA
ENSDARG00000055493	69.8022	-1.13564	0.278025	-4.08466	4.41e-05	0.001164	hic1	436585
ENSDARG00000068892	62.4614	-1.09261	0.267592	-4.08314	4.44e-05	0.001167	sostdc1a	550261
ENSDARG00000045568	66.0656	-1.21187	0.297066	-4.07947	4.51e-05	0.001181	bcat1	337412
ENSDARG00000070107	22.4128	-2.36032	0.579624	-4.07215	4.66e-05	0.001211	six7	30625
ENSDARG00000101735	366.545	-1.0676	0.262507	-4.06692	4.76e-05	0.001237	chn1	406273
ENSDARG00000094176	108.109	-1.13787	0.280343	-4.05886	4.93e-05	0.001277	cdkn2d	100000000
ENSDARG00000104288	19.4297	-2.10258	0.518365	-4.05618	4.99e-05	0.001291	hfm1	557052
ENSDARG00000026400	53.6241	-1.42169	0.350678	-4.05413	5.03e-05	0.0013	rad51d	404608
ENSDARG00000008662	39.0911	-1.43179	0.353914	-4.04558	5.22e-05	0.001343	fign	553599
ENSDARG00000076638	430.002	-1.01957	0.253433	-4.02302	5.75e-05	0.00146	mex3a	100000000
ENSDARG00000095300	66.6436	-1.10775	0.276098	-4.01217	6.02e-05	0.00152	NA	NA
ENSDARG00000020371	72.607	-1.15377	0.287993	-4.00624	6.17e-05	0.001545	g6pc3	790919
ENSDARG00000027687	39.5643	-1.49912	0.375081	-3.99678	6.42e-05	0.001596	tmem230a	445502
ENSDARG00000094518	130.815	-1.22471	0.306636	-3.99402	6.5e-05	0.00161	si:ch211-125e6.8	100000000
ENSDARG00000003822	37.0432	-1.60625	0.402165	-3.994	6.5e-05	0.00161	ankrd16	550225
ENSDARG00000099593	62.3597	-1.12104	0.281275	-3.98558	6.73e-05	0.001651	r3hcc1	798778
ENSDARG00000067752	55.0896	-1.14237	0.287473	-3.97383	7.07e-05	0.00172	pigl	561471
ENSDARG00000019013	166.112	-1.20953	0.305624	-3.95759	7.57e-05	0.001822	barhl1b	553186
ENSDARG00000008485	152.53	-1.08937	0.275585	-3.95294	7.72e-05	0.001853	lrp3	100000000
ENSDARG00000062420	107.541	-1.29879	0.32994	-3.93644	8.27e-05	0.001973	nfia	556665
ENSDARG00000020764	73.3999	-1.01173	0.258111	-3.91973	8.86e-05	0.002088	slmapb	393146
ENSDARG00000014803	244.62	-1.59178	0.406398	-3.9168	8.97e-05	0.002101	cryba1l2	449792
ENSDARG00000090623	160.872	-1.09647	0.28126	-3.89844	9.68e-05	0.00224	si:dkeyp-106c3.1	558820
ENSDARG00000071496	148.532	-1.18525	0.304047	-3.89826	9.69e-05	0.00224	zic6	415097
ENSDARG00000100584	79.6199	-1.07845	0.277342	-3.88853	0.000101	0.002322	ccdc40	568590
ENSDARG00000009074	76.0539	-1.02662	0.266795	-3.84796	0.000119	0.002657	cbr4	402954
ENSDARG00000018040	36.798	-1.39793	0.363534	-3.84539	0.00012	0.002673	msantd4	570586
ENSDARG00000074507	265.776	-1.0016	0.260618	-3.84316	0.000121	0.002689	rmdn1	558162
ENSDARG00000061664	53.5069	-1.34796	0.351424	-3.83571	0.000125	0.002739	zgc:162707	100000000
ENSDARG00000101661	74.2626	-1.01583	0.26565	-3.82394	0.000131	0.002852	ulk3	100000000
ENSDARG00000102047	1364.63	-1.04173	0.273306	-3.81159	0.000138	0.002969	mab21l1	246091
ENSDARG00000074563	53.756	-1.28501	0.337692	-3.80527	0.000142	0.003033	gpr37a	101000000
ENSDARG00000100821	773.578	-1.11377	0.292947	-3.80195	0.000144	0.003071	scrt1a	564658
ENSDARG00000070220	478.022	-1.13053	0.297855	-3.79555	0.000147	0.003145	pou3f2a	30547
ENSDARG00000002587	2341.97	-1.00271	0.264732	-3.78766	0.000152	0.003229	dpysl3	553166
ENSDARG00000098045	42.8173	-1.37948	0.36574	-3.77176	0.000162	0.003382	NA	NA
ENSDARG00000043148	329.457	-1.21039	0.321766	-3.76171	0.000169	0.003506	slc1a3b	556181
ENSDARG00000097493	29.8896	-1.47732	0.393127	-3.75786	0.000171	0.00355	si:dkey-148h10.5	108000000
ENSDARG00000055455	3393.4	-1.10953	0.295326	-3.75696	0.000172	0.003555	gpm6aa	368223
ENSDARG00000028740	22.2944	-2.02627	0.540098	-3.75168	0.000176	0.003616	msnb	553434
ENSDARG00000004176	70.6184	-1.30331	0.350321	-3.72033	0.000199	0.004018	ulk4	561925
ENSDARG00000055552	105.029	-1.10178	0.297487	-3.70362	0.000213	0.004242	dvl1b	560032
ENSDARG00000013880	34.914	-1.35846	0.36686	-3.70294	0.000213	0.004247	spata20	567862
ENSDARG00000038788	60.4859	-1.00886	0.27268	-3.69981	0.000216	0.004289	dnai1.2	555705
ENSDARG00000027129	37.0909	-1.32302	0.35848	-3.69064	0.000224	0.004425	tmem218	393369
ENSDARG00000091756	1985.06	-1.14879	0.311811	-3.68425	0.000229	0.004511	insm1a	402941
ENSDARG00000044216	73.5422	-1.03857	0.281897	-3.68423	0.000229	0.004511	fto	553363
ENSDARG00000103648	228.596	-1.07823	0.296007	-3.64259	0.00027	0.005124	znf536	565481
ENSDARG00000104891	36.7782	-1.21696	0.335865	-3.62334	0.000291	0.005455	si:dkey-109j17.5	100000000
ENSDARG00000023272	156.4	-1.61444	0.44577	-3.62169	0.000293	0.005485	tfap2d	566838
ENSDARG00000023036	49.7916	-1.2243	0.338132	-3.62077	0.000294	0.005494	si:dkey-23a23.2	100000000
ENSDARG00000059073	54.6815	-1.0741	0.297423	-3.61137	0.000305	0.005647	gsc	30212
ENSDARG00000036924	65.7942	-1.11369	0.308392	-3.61128	0.000305	0.005647	tatdn1	100000000
ENSDARG00000037046	60.0153	-1.16247	0.322371	-3.60601	0.000311	0.005747	rad51b	406721
ENSDARG00000093498	70.0719	-1.30816	0.363198	-3.60178	0.000316	0.005815	zgc:194281	570279
ENSDARG00000074720	52.002	-1.09162	0.303675	-3.59468	0.000325	0.005925	si:ch211-51h9.7	558400
ENSDARG00000103892	31.3431	-1.45914	0.407546	-3.58031	0.000343	0.006196	LOC100332902	100000000
ENSDARG00000010385	67.0981	-1.57041	0.439338	-3.57448	0.000351	0.006319	sept4a	556486
ENSDARG00000070052	28.5989	-1.45008	0.407565	-3.5579	0.000374	0.006608	tdrd6	565665
ENSDARG00000069826	109.821	-1.43392	0.404771	-3.54256	0.000396	0.006908	crygm2d15	436855
ENSDARG00000100771	10.2451	-2.54285	0.721152	-3.52609	0.000422	0.007277	NA	NA
ENSDARG00000100162	86.6084	-1.11615	0.31741	-3.51644	0.000437	0.007458	LOC562098	562098
ENSDARG00000060865	57.3157	-1.53472	0.43992	-3.48863	0.000486	0.008148	scai	556383
ENSDARG00000097533	65.6629	-1.13149	0.325156	-3.47984	0.000502	0.008372	NA	NA
ENSDARG00000060345	87.2076	-1.05782	0.304393	-3.47519	0.00051	0.00849	apoda.1	767642
ENSDARG00000102477	44.0094	-1.20522	0.347573	-3.46754	0.000525	0.008643	stard4	550374
ENSDARG00000111290	23.8635	-1.49803	0.43271	-3.46196	0.000536	0.008769	erg28	565132
ENSDARG00000089033	47.9639	-1.28098	0.370451	-3.45789	0.000544	0.008859	rrnad1	791981
ENSDARG00000117284	35.9743	-1.26304	0.365592	-3.45477	0.000551	0.00892	LOC101885225	102000000
ENSDARG00000057206	79.9285	-1.40665	0.407991	-3.44774	0.000565	0.00911	nmt1b	562651
ENSDARG00000038609	55.0394	-1.30281	0.378252	-3.44429	0.000573	0.00919	mpz	114417
ENSDARG00000097310	44.1596	-1.31665	0.382513	-3.44212	0.000577	0.009228	zgc:193812	797701
ENSDARG00000043275	39.6328	-1.32019	0.384686	-3.43185	0.000599	0.00951	mgmt	553368
ENSDARG00000076020	48.0714	-1.19219	0.347583	-3.42995	0.000604	0.009554	pappa2	567038
ENSDARG00000077072	60.5748	-1.06352	0.310339	-3.42697	0.00061	0.009629	si:ch73-280o22.2	798741
ENSDARG00000078130	64.6647	-1.11412	0.330362	-3.37242	0.000745	0.011306	erich1	100000000
ENSDARG00000020149	37.8467	-1.14024	0.339775	-3.35587	0.000791	0.011871	acoxl	569104
ENSDARG00000026820	46.9554	-1.3245	0.3952	-3.35147	0.000804	0.011973	gucy2d	140426
ENSDARG00000057635	37.2447	-1.49898	0.447926	-3.3465	0.000818	0.01215	wdr34	794361
ENSDARG00000089862	24.8155	-1.37722	0.413235	-3.33277	0.00086	0.01264	si:dkey-16j16.4	492696
ENSDARG00000109678	93.3872	-1.13001	0.339744	-3.32606	0.000881	0.012827	LOC101885164	102000000
ENSDARG00000104228	35.1668	-1.14611	0.34539	-3.31831	0.000906	0.013113	lypla1	550279
ENSDARG00000087390	3032.09	-1.03862	0.313741	-3.31045	0.000931	0.013359	hbbe1.3	573653
ENSDARG00000098204	13.4778	-2.01095	0.610644	-3.29317	0.000991	0.014014	si:dkeyp-118h9.7	555303
ENSDARG00000075330	12.5288	-2.23349	0.680333	-3.28294	0.001027	0.014415	phox2ba	795258
ENSDARG00000103001	79.8481	-1.02092	0.31379	-3.25352	0.00114	0.015633	si:ch73-215d9.1	794624
ENSDARG00000069804	23.701	-1.45966	0.449047	-3.25056	0.001152	0.015764	zgc:173948	100000000
ENSDARG00000093821	48.5852	-1.02784	0.316864	-3.24378	0.00118	0.01608	si:ch211-110p13.9	562347
ENSDARG00000076111	51.9048	-1.02736	0.316822	-3.2427	0.001184	0.016129	gxylt1a	100000000
ENSDARG00000063018	54.4946	-1.04306	0.322354	-3.23574	0.001213	0.016429	fam78ba	100000000
ENSDARG00000056294	82.6568	-1.287	0.401486	-3.2056	0.001348	0.017845	si:ch211-183d21.3	559792
ENSDARG00000101134	52.9045	-1.02563	0.321141	-3.1937	0.001405	0.018512	LOC101886047	102000000
ENSDARG00000025891	153.099	-1.15316	0.361681	-3.18834	0.001431	0.018761	shox	664748
ENSDARG00000045143	172.232	-1.1507	0.361094	-3.18669	0.001439	0.018844	hbbe2	405772
ENSDARG00000045268	33.0676	-1.45773	0.458651	-3.1783	0.001481	0.019348	tectb	494051
ENSDARG00000079483	46.4111	-1.2848	0.404311	-3.17775	0.001484	0.019373	NA	NA
ENSDARG00000104358	43.0282	-1.0417	0.32872	-3.16894	0.00153	0.019816	NA	NA
ENSDARG00000096312	11.5375	-2.11511	0.671358	-3.15049	0.00163	0.020727	NA	NA
ENSDARG00000020655	75.683	-1.0264	0.326096	-3.14753	0.001647	0.020886	insm2	792891
ENSDARG00000086345	204.628	-1.02787	0.3275	-3.13853	0.001698	0.02139	cux2b	565530
ENSDARG00000016138	49.1824	-1.06013	0.338557	-3.13132	0.00174	0.021797	nme6	58120
ENSDARG00000090108	32.446	-1.45728	0.465489	-3.13064	0.001744	0.021797	si:ch1073-174d20.1	793697
ENSDARG00000100946	55.79	-1.05845	0.338477	-3.12711	0.001765	0.021939	si:ch211-212k18.9	100000000
ENSDARG00000052700	31.6272	-1.32479	0.425152	-3.11603	0.001833	0.022641	NA	NA
ENSDARG00000097001	36.8888	-1.34228	0.43205	-3.10677	0.001891	0.023218	si:ch73-233c7.1	102000000
ENSDARG00000059255	167.902	-1.0111	0.327272	-3.08947	0.002005	0.024225	evx2	30479
ENSDARG00000095745	34.5649	-1.32356	0.428968	-3.08545	0.002032	0.024408	si:ch73-138e16.3	100000000
ENSDARG00000080675	77.9499	-1.29697	0.42165	-3.07595	0.002098	0.024974	si:dkey-71b5.7	100000000
ENSDARG00000041511	21.3119	-1.54948	0.503901	-3.07497	0.002105	0.02503	pex10	449821
ENSDARG00000101790	38.8097	-1.21511	0.396951	-3.06112	0.002205	0.02603	si:ch73-299h12.2	104000000
ENSDARG00000022160	36.674	-1.28841	0.42126	-3.05847	0.002225	0.02617	ttc23	558875
ENSDARG00000097731	23.3412	-1.40097	0.458518	-3.05543	0.002247	0.026315	si:dkey-166f24.2	102000000
ENSDARG00000074428	38.9453	-1.34381	0.440812	-3.04848	0.0023	0.026762	hhat	560334
ENSDARG00000053583	141.45	-1.03916	0.34095	-3.04785	0.002305	0.026787	cers6	564867
ENSDARG00000101775	37.6565	-1.26548	0.418413	-3.02447	0.002491	0.028505	zgc:172014	100000000
ENSDARG00000079252	49.3522	-1.06846	0.354771	-3.0117	0.002598	0.029355	fam117ab	100000000
ENSDARG00000033020	34.5885	-1.09266	0.362876	-3.01112	0.002603	0.029363	ppcdc	393753
ENSDARG00000091865	45.9777	-1.07499	0.359125	-2.99337	0.002759	0.030609	NA	NA
ENSDARG00000019532	23.5338	-1.53845	0.514437	-2.99056	0.002785	0.030858	fads2	140615
ENSDARG00000041925	2253.72	-1.02865	0.344012	-2.99016	0.002788	0.030878	cryba2b	436857
ENSDARG00000059856	32.3624	-1.34618	0.450956	-2.98518	0.002834	0.031219	alkbh2	569291
ENSDARG00000058848	44.5817	-1.02196	0.342622	-2.98276	0.002857	0.031432	mcoln1b	795916
ENSDARG00000079024	53.5924	-1.10612	0.371623	-2.97647	0.002916	0.031832	rps6kl1	102000000
ENSDARG00000045983	20.3848	-1.41248	0.475544	-2.97025	0.002976	0.032407	zbtb43	557590
ENSDARG00000104894	42.523	-1.09079	0.367611	-2.96725	0.003005	0.032682	si:ch73-138e16.2	100000000
ENSDARG00000097652	30.3618	-1.11705	0.377802	-2.9567	0.00311	0.033416	si:dkey-234i14.2	100000000
ENSDARG00000013539	37.8382	-1.03583	0.350614	-2.95432	0.003134	0.033621	ikzf1	30177
ENSDARG00000103717	29.6084	-1.16124	0.393321	-2.95241	0.003153	0.033777	NA	NA
ENSDARG00000058880	20.2188	-1.45666	0.493788	-2.94996	0.003178	0.033974	cldnj	81589
ENSDARG00000043126	46.5486	-1.2453	0.424272	-2.93515	0.003334	0.035321	blf	503516
ENSDARG00000071581	26.3232	-1.37494	0.468595	-2.93417	0.003344	0.035414	NA	NA
ENSDARG00000062030	35.8534	-1.10994	0.379708	-2.92313	0.003465	0.036485	gpr17	100000000
ENSDARG00000055400	51.2814	-1.10138	0.376986	-2.92155	0.003483	0.036625	si:dkey-56f14.7	100000000
ENSDARG00000021241	14.9127	-1.84003	0.63018	-2.91985	0.003502	0.036681	zgc:165604	792578
ENSDARG00000057460	1210.2	-1.15345	0.396241	-2.91099	0.003603	0.037389	crygm2d13	436681
ENSDARG00000088823	699.723	-1.0862	0.376866	-2.88219	0.003949	0.040046	crygm2d3	790908
ENSDARG00000100270	299.301	-1.07092	0.371634	-2.88164	0.003956	0.04007	NA	NA
ENSDARG00000074528	23.2991	-1.34114	0.466807	-2.87301	0.004066	0.040873	unm_sa821	100000000
ENSDARG00000004597	20.8232	-1.33885	0.467026	-2.86675	0.004147	0.041486	lrrc4ba	556747
ENSDARG00000002194	29.726	-1.58972	0.556479	-2.85675	0.00428	0.042459	rhd	554272
ENSDARG00000011989	54.66	-1.46379	0.513245	-2.85204	0.004344	0.042951	crx	81881
ENSDARG00000117425	11.7406	-1.79401	0.631798	-2.83954	0.004518	0.044219	NA	NA
ENSDARG00000040547	31.6527	-1.07972	0.380252	-2.83948	0.004519	0.044219	b3gat1a	548607
ENSDARG00000052734	42.7001	-1.04435	0.368553	-2.83366	0.004602	0.044796	hmgcra	559054
ENSDARG00000105073	26.5782	-1.10783	0.39113	-2.83238	0.00462	0.044889	LOC100148620	100000000
ENSDARG00000007655	38.3982	-1.58729	0.561754	-2.8256	0.004719	0.045653	crybb1l3	566891
ENSDARG00000032199	16.6973	-1.52095	0.53877	-2.823	0.004758	0.045866	gpc3	387365
ENSDARG00000104361	225.771	-1.01304	0.362207	-2.79685	0.00516	0.048939	barhl2	100000000
ENSDARG00000040321	63.3993	-1.24554	0.445414	-2.79635	0.005168	0.048968	rx2	30473
ENSDARG00000103766	51.843	-1.12283	0.40203	-2.79291	0.005224	0.049262	cyp2aa11	553537

## Sheet: Upregulated
Gene ID	baseMean	log2FoldChange	lfcSE	stat	pvalue	padj	symbols	entrezgene
ENSDARG00000091656	1597.37	2.55797	0.126715	20.1867	1.28049e-90	2.59389e-86	lsm8	566017
ENSDARG00000055838	677.253	3.6123	0.195015	18.5233	1.34076e-76	1.35799e-72	mettl16	445217
ENSDARG00000035625	1541.24	2.25359	0.122918	18.3341	4.4199e-75	2.98447e-71	snrnp27	436976
ENSDARG00000058328	3704.9	2.5657	0.140292	18.2884	1.02469e-74	5.18929e-71	lsm7	573047
ENSDARG00000058461	1400.7	3.33963	0.183152	18.2342	2.76138e-74	1.11875e-70	ice1	327355
ENSDARG00000067673	1397.39	3.48497	0.191361	18.2115	4.18198e-74	1.4119e-70	snapc4	561241
ENSDARG00000086425	2975.76	2.7711	0.160539	17.2612	9.21466e-67	2.66659e-63	prpf3	403072
ENSDARG00000002060	257.972	3.84699	0.225568	17.0547	3.22765e-65	8.17281e-62	brf2	445142
ENSDARG00000069878	1242.17	2.58719	0.152823	16.9293	2.73825e-64	6.1632e-61	snu13a	393282
ENSDARG00000040440	2846.39	1.95012	0.115327	16.9095	3.83186e-64	7.7622e-61	snrpd2	550244
ENSDARG00000035559	7512.52	3.15872	0.196132	16.1051	2.34949e-58	4.32669e-55	tp53	30590
ENSDARG00000005945	3953.27	1.92756	0.120272	16.0266	8.32779e-58	1.4058e-54	sart1	436946
ENSDARG00000074892	401.422	2.76733	0.175582	15.7609	5.77858e-56	9.00436e-53	pde6d	436981
ENSDARG00000056649	2327.93	2.15921	0.140548	15.3628	2.90793e-53	4.20757e-50	htatsf1	394178
ENSDARG00000056504	1056.28	2.50107	0.163352	15.3109	6.46555e-53	8.73152e-50	frg1	550491
ENSDARG00000099667	2316.68	1.94763	0.127843	15.2345	2.08658e-52	2.64174e-49	snrpg	447922
ENSDARG00000034825	2570.76	2.7943	0.184085	15.1794	4.84162e-52	5.76922e-49	uspl1	445403
ENSDARG00000067639	1196.5	2.00967	0.137392	14.6272	1.88307e-48	2.11918e-45	prpf4	326944
ENSDARG00000007657	428.951	2.32105	0.159137	14.5853	3.48489e-48	3.71544e-45	ccnh	541325
ENSDARG00000029252	3937.81	2.2712	0.15714	14.4534	2.38592e-47	2.41658e-44	ssb	321504
ENSDARG00000033175	1884.5	1.8204	0.126742	14.3631	8.82522e-47	8.51297e-44	snrpe	393979
ENSDARG00000079403	386.685	5.77506	0.420884	13.7212	7.57516e-43	6.975e-40	si:dkey-204l11.1	100006301
ENSDARG00000012261	5309.14	2.05621	0.152462	13.4867	1.87306e-41	1.64968e-38	eftud2	393480
ENSDARG00000021107	3902.79	1.9531	0.145341	13.4381	3.61668e-41	3.05263e-38	sf3a2	394018
ENSDARG00000007092	1603.67	1.75592	0.131305	13.3728	8.72071e-41	7.06622e-38	xab2	387600
ENSDARG00000099358	976.437	1.79535	0.135255	13.2738	3.28612e-40	2.56027e-37	hccsb	58016
ENSDARG00000021945	3254.37	2.00036	0.152182	13.1445	1.8298e-39	1.37282e-36	ddx23	334283
ENSDARG00000013461	376.6	2.37105	0.180509	13.1353	2.06607e-39	1.49473e-36	supt7l	503605
ENSDARG00000100114	2581.52	1.64991	0.126278	13.0657	5.16978e-39	3.61118e-36	sf3a3	446168
ENSDARG00000105037	2217.49	1.68241	0.128852	13.0569	5.80192e-39	3.91765e-36	snrpf	445404
ENSDARG00000026183	1492.28	1.66129	0.128869	12.8914	5.03457e-38	3.28985e-35	polr2eb	445170
ENSDARG00000077536	8958.27	2.11446	0.164325	12.8676	6.85376e-38	4.33865e-35	snrnp200	799690
ENSDARG00000016775	3068.74	1.90337	0.148729	12.7976	1.69096e-37	1.03799e-34	aqr	393436
ENSDARG00000020015	515.482	1.78526	0.142433	12.5341	4.86078e-36	2.89602e-33	mrps33	432383
ENSDARG00000060922	674.05	1.8621	0.14897	12.4998	7.48159e-36	4.33013e-33	ess2	324123
ENSDARG00000031261	1527.55	1.9953	0.161291	12.3708	3.7603e-35	2.1159e-32	sap30bp	321738
ENSDARG00000096603	547.408	2.31132	0.188139	12.2852	1.08836e-34	5.95861e-32	bmb	559540
ENSDARG00000017676	3225.61	1.49425	0.121866	12.2614	1.4592e-34	7.77868e-32	mmp2	337179
ENSDARG00000100513	812.213	1.96088	0.162905	12.0369	2.27219e-33	1.1802e-30	rps27l	677743
ENSDARG00000043328	339.386	2.52709	0.220622	11.4544	2.23546e-30	1.13209e-27	fip1l1a	561900
ENSDARG00000099833	605.853	1.88609	0.165804	11.3755	5.54158e-30	2.73795e-27	fbxo7	558097
ENSDARG00000003382	1154.17	1.73777	0.154045	11.2809	1.63045e-29	7.86382e-27	cwc25	406771
ENSDARG00000043323	1147.22	2.34281	0.211827	11.06	1.96043e-28	9.23545e-26	lnx1	561226
ENSDARG00000103788	75.5728	4.63747	0.4211	11.0128	3.31661e-28	1.52692e-25	si:rp71-1d10.6	101883946
ENSDARG00000031657	216.069	2.02781	0.186892	10.8501	1.99117e-27	8.96338e-25	fahd1	553762
ENSDARG00000063466	1381.01	1.98513	0.183407	10.8236	2.66028e-27	1.17151e-24	isy1	570205
ENSDARG00000008818	1055.26	1.81888	0.16877	10.7772	4.40986e-27	1.90065e-24	hsf1	58123
ENSDARG00000079783	793.478	1.74517	0.162166	10.7616	5.22558e-27	2.2053e-24	isg20	100534720
ENSDARG00000015731	399.025	1.70566	0.159618	10.6859	1.18509e-26	4.89927e-24	ano5a	100534737
ENSDARG00000033450	1167.19	1.52609	0.145615	10.4803	1.0642e-25	4.22696e-23	nkap	336120
ENSDARG00000022944	476.535	2.52017	0.24138	10.4407	1.61617e-25	6.29593e-23	ecd	100003562
ENSDARG00000103127	352.249	1.68072	0.162233	10.3599	3.77347e-25	1.44225e-22	gpn2	407722
ENSDARG00000036995	1180.07	1.40568	0.13763	10.2134	1.72629e-24	6.47583e-22	lsm6	415167
ENSDARG00000052244	3575.03	1.38632	0.136266	10.1737	2.59933e-24	9.57357e-22	zgc:158564	553264
ENSDARG00000068641	1039.08	1.30375	0.130473	9.99247	1.64437e-23	5.9482e-21	taf10	556710
ENSDARG00000103234	650.141	1.47755	0.149572	9.87857	5.15659e-23	1.83258e-20	ppie	550373
ENSDARG00000089787	1799.28	1.50006	0.152428	9.84107	7.49114e-23	2.61635e-20	crebzf	562093
ENSDARG00000079731	2530.99	1.44882	0.147413	9.82829	8.50504e-23	2.92011e-20	kif13ba	571520
ENSDARG00000043581	263.967	2.60071	0.265313	9.8024	1.09938e-22	3.65083e-20	gadd45aa	393548
ENSDARG00000002591	3268.17	1.84295	0.188212	9.79187	1.22021e-22	3.98674e-20	ruvbl1	317679
ENSDARG00000040442	1886.96	2.14192	0.221246	9.68116	3.62596e-22	1.16589e-19	prtgb	572241
ENSDARG00000076560	733.118	1.6294	0.168373	9.67732	3.76462e-22	1.19156e-19	apbb1	565164
ENSDARG00000045636	1680.39	3.7661	0.390119	9.65373	4.74016e-22	1.47725e-19	rbl2	100331892
ENSDARG00000007901	1611.39	1.60734	0.169406	9.48811	2.35263e-21	7.11301e-19	crnkl1	393920
ENSDARG00000077544	319.415	2.00705	0.213099	9.4184	4.57997e-21	1.3535e-18	toe1	568260
ENSDARG00000015676	656.588	1.27615	0.135505	9.41771	4.61032e-21	1.3535e-18	nmd3	541444
ENSDARG00000058349	634.536	1.27668	0.1372	9.30528	1.33634e-20	3.86717e-18	polr2l	553705
ENSDARG00000088002	93.7997	2.81723	0.302962	9.29895	1.41843e-20	4.04691e-18	LOC101882092	101882092
ENSDARG00000013150	1091.67	1.65916	0.182056	9.11348	7.97819e-20	2.24464e-17	dhx16	336645
ENSDARG00000037965	2822.12	1.40253	0.154152	9.09836	9.17033e-20	2.5447e-17	srrm2	553531
ENSDARG00000018574	1723.31	1.10795	0.1218	9.09649	9.32958e-20	2.55391e-17	sf3b4	192318
ENSDARG00000019742	60.0464	3.39243	0.37628	9.0157	1.95626e-19	5.28372e-17	tlr4ba	403131
ENSDARG00000061948	570.821	1.29345	0.143507	9.01315	2.00223e-19	5.33674e-17	amotl2b	559784
ENSDARG00000004948	1356.39	1.16342	0.129493	8.9844	2.60139e-19	6.84369e-17	bccip	541348
ENSDARG00000058325	411.237	2.83259	0.318707	8.88777	6.23456e-19	1.61915e-16	casp8	58022
ENSDARG00000071150	1056.74	1.10492	0.124641	8.86485	7.6604e-19	1.96426e-16	cica	560266
ENSDARG00000042727	204.996	3.10021	0.350035	8.85685	8.23093e-19	2.08418e-16	exo5	641427
ENSDARG00000041908	1204.91	1.3987	0.158619	8.81797	1.16554e-18	2.91487e-16	usp39	790924
ENSDARG00000045847	1703.81	1.20602	0.137018	8.80192	1.34492e-18	3.32244e-16	si:ch211-214j24.10	558894
ENSDARG00000038737	1306.43	1.60478	0.182455	8.79549	1.42421e-18	3.47593e-16	phf20b	445482
ENSDARG00000007077	961.589	1.41931	0.161513	8.78759	1.52801e-18	3.68488e-16	ankrd50l	449857
ENSDARG00000055903	4481.91	1.18693	0.135879	8.73519	2.43253e-18	5.79714e-16	luc7l	415206
ENSDARG00000056235	1650.03	1.05778	0.121201	8.72747	2.60442e-18	6.13462e-16	smndc1	572679
ENSDARG00000101236	341.976	1.54229	0.176937	8.71659	2.86698e-18	6.67545e-16	cep83	100007472
ENSDARG00000059866	1779.99	1.62455	0.188219	8.63117	6.07289e-18	1.39794e-15	cactin	100126813
ENSDARG00000117376	306.797	1.48498	0.172293	8.61893	6.7583e-18	1.53823e-15	NA	NA
ENSDARG00000051914	60.1819	2.81335	0.328206	8.57192	1.01778e-17	2.26562e-15	slc14a2	326634
ENSDARG00000076554	488.061	2.80665	0.327938	8.55846	1.14382e-17	2.51851e-15	cdkn1a	100151416
ENSDARG00000026180	9926.88	1.40885	0.167201	8.4261	3.57384e-17	7.62055e-15	prpf8	393951
ENSDARG00000039063	305.34	1.8008	0.213749	8.42483	3.6126e-17	7.62296e-15	LOC100330143	100330143
ENSDARG00000017272	386.614	1.44902	0.172137	8.41782	3.8355e-17	8.00987e-15	eapp	327318
ENSDARG00000041887	4190.92	1.12466	0.133686	8.41269	4.00705e-17	8.24688e-15	sf3a1	796388
ENSDARG00000076667	15062.8	1.3943	0.165751	8.41201	4.03041e-17	8.24688e-15	ccng1	171473
ENSDARG00000033443	2570.03	2.10064	0.249858	8.40732	4.1947e-17	8.49406e-15	mdm2	30637
ENSDARG00000055106	451.192	1.43579	0.170801	8.4062	4.23508e-17	8.49406e-15	znf148	560300
ENSDARG00000069807	314.239	1.4406	0.173345	8.31055	9.52598e-17	1.89184e-14	zdhhc18a	564062
ENSDARG00000113543	232.61	1.69343	0.207261	8.17053	3.07033e-16	5.9234e-14	NA	NA
ENSDARG00000079626	1139.72	1.1239	0.137617	8.16688	3.16475e-16	6.04796e-14	elf2b	387534
ENSDARG00000000542	752.95	1.36655	0.167507	8.15817	3.40137e-16	6.4394e-14	gtf2e1	567899
ENSDARG00000100396	854.539	1.2476	0.154753	8.06188	7.51275e-16	1.40913e-13	pip5k1aa	553629
ENSDARG00000104340	56.2473	3.54067	0.441208	8.02493	1.01586e-15	1.87074e-13	rspo1	436625
ENSDARG00000009753	920.415	1.14751	0.144013	7.96811	1.61116e-15	2.94029e-13	sf3b6	415157
ENSDARG00000003206	231.056	1.37952	0.173222	7.96386	1.66755e-15	3.01604e-13	chchd6a	449542
ENSDARG00000024651	1652.17	1.06626	0.134119	7.95006	1.86421e-15	3.34188e-13	snrpa1	492511
ENSDARG00000055026	3026.18	1.16021	0.146062	7.94329	1.9688e-15	3.49843e-13	ptch2	30181
ENSDARG00000097077	285.993	2.26462	0.286077	7.91614	2.45004e-15	4.3157e-13	NA	NA
ENSDARG00000076509	987.261	1.11592	0.141126	7.90724	2.63154e-15	4.59544e-13	polr2d	436588
ENSDARG00000060120	340.594	1.82267	0.232142	7.85153	4.11001e-15	7.11593e-13	glyctk	570678
ENSDARG00000030887	415.683	1.32545	0.169036	7.84126	4.46047e-15	7.65727e-13	phf23a	541372
ENSDARG00000058782	116.76	2.12729	0.274358	7.75369	8.92586e-15	1.51942e-12	si:ch73-242m19.1	100536324
ENSDARG00000006978	220.841	2.82552	0.369357	7.64985	2.01215e-14	3.39668e-12	zak	559247
ENSDARG00000037804	230.688	1.7468	0.228604	7.64115	2.15284e-14	3.60413e-12	phlda3	368779
ENSDARG00000056932	1626.94	1.04252	0.138369	7.53439	4.90629e-14	8.08022e-12	tfip11	436994
ENSDARG00000003961	394.706	1.37056	0.182332	7.51682	5.61225e-14	9.09498e-12	parp3	335495
ENSDARG00000074161	3521.53	1.15524	0.15519	7.44407	9.76306e-14	1.56961e-11	tnrc6b	321362
ENSDARG00000082242	81.0071	2.28207	0.306624	7.44259	9.87286e-14	1.57476e-11	NA	NA
ENSDARG00000063665	348.297	1.6886	0.227012	7.4384	1.01914e-13	1.61287e-11	mat2al	678634
ENSDARG00000105748	63.2743	2.4638	0.332529	7.40927	1.26999e-13	1.99428e-11	nmnat1	550322
ENSDARG00000069282	258.521	2.78101	0.376557	7.38536	1.52042e-13	2.36917e-11	bbc3	751763
ENSDARG00000056672	508.721	1.2039	0.163735	7.35273	1.94201e-13	3.00299e-11	abcb8	548340
ENSDARG00000059549	417.89	1.19942	0.163462	7.33761	2.17438e-13	3.33685e-11	akap10	566920
ENSDARG00000117231	33.4123	4.42459	0.604163	7.32351	2.41569e-13	3.65184e-11	LOC101885779	101885779
ENSDARG00000103952	67.0501	2.5139	0.346141	7.26266	3.79537e-13	5.65315e-11	LOC100150280	100150280
ENSDARG00000012140	1848.86	1.10745	0.153031	7.23679	4.59445e-13	6.79341e-11	ccnl1b	326088
ENSDARG00000094300	611.751	1.30684	0.181064	7.21754	5.29383e-13	7.77081e-11	nupr1a	100330598
ENSDARG00000075612	995.977	1.52455	0.21188	7.19534	6.23048e-13	9.07991e-11	ercc6	560477
ENSDARG00000044404	117.702	1.69131	0.235825	7.17188	7.39755e-13	1.07037e-10	pars2	325494
ENSDARG00000094336	314.695	1.55404	0.217529	7.14405	9.06218e-13	1.28372e-10	si:dkeyp-82a1.6	100005391
ENSDARG00000095252	65.7994	3.60247	0.510677	7.05431	1.73463e-12	2.44017e-10	LOC110438352	110438352
ENSDARG00000091367	3239.62	1.33301	0.189117	7.04863	1.80688e-12	2.52427e-10	prpf6	323855
ENSDARG00000036685	1389.41	1.0827	0.153649	7.04654	1.83421e-12	2.5449e-10	ccnt2a	327568
ENSDARG00000045038	33.6133	4.4617	0.636163	7.01345	2.32514e-12	3.18246e-10	tekt3	572368
ENSDARG00000103519	585.684	1.11675	0.160015	6.97907	2.97143e-12	4.03975e-10	adamts1	565145
ENSDARG00000062962	2364.36	1.15023	0.165582	6.9466	3.74198e-12	4.98693e-10	kmt2ba	560856
ENSDARG00000100013	1397.16	1.56876	0.227554	6.89403	5.42347e-12	7.13398e-10	dhx38	393850
ENSDARG00000103038	1007.54	1.30306	0.190018	6.85758	7.00376e-12	9.07983e-10	pik3r3a	406311
ENSDARG00000075509	1198.66	1.11454	0.162543	6.8569	7.03724e-12	9.07983e-10	phf12b	325296
ENSDARG00000092404	36.2039	3.43633	0.506901	6.77911	1.2092e-11	1.5503e-09	lct	796436
ENSDARG00000020647	521.31	1.10547	0.163243	6.77193	1.27074e-11	1.60883e-09	trpc4apb	58089
ENSDARG00000010555	63.2421	2.85514	0.422122	6.76377	1.34443e-11	1.69156e-09	pdha1b	436672
ENSDARG00000037350	131.738	1.67393	0.250892	6.67192	2.52473e-11	3.1185e-09	rpl9	336702
ENSDARG00000091320	82.85	2.05909	0.309276	6.65778	2.77997e-11	3.41296e-09	nlrc6	678565
ENSDARG00000042825	710.613	1.87317	0.282234	6.63693	3.20274e-11	3.90831e-09	rnf169	795748
ENSDARG00000026281	189.928	1.62555	0.245149	6.63087	3.33709e-11	4.04787e-09	lyrm1	436779
ENSDARG00000045155	429.942	1.10627	0.167228	6.61533	3.70713e-11	4.41738e-09	phf5a	286774
ENSDARG00000117305	65.7986	2.08885	0.31617	6.60674	3.92879e-11	4.65413e-09	NA	NA
ENSDARG00000014165	2353.23	1.13624	0.172141	6.60065	4.09366e-11	4.82124e-09	ssr3	337190
ENSDARG00000058342	165.078	1.35126	0.205022	6.5908	4.3747e-11	5.12245e-09	grhl2a	555744
ENSDARG00000052846	583.249	1.07018	0.164436	6.5082	7.60582e-11	8.75404e-09	fsta	100004116
ENSDARG00000042671	197.623	1.19888	0.186067	6.4433	1.16905e-10	1.32298e-08	odr4	393588
ENSDARG00000058532	36.3244	2.75035	0.432156	6.36426	1.96234e-10	2.11442e-08	NA	NA
ENSDARG00000093639	38.3367	3.14437	0.497098	6.32545	2.52495e-10	2.6779e-08	si:dkey-90a24.1	101883724
ENSDARG00000030805	182.273	1.53041	0.242633	6.3075	2.83577e-10	2.99188e-08	znhit2	777606
ENSDARG00000077368	999.13	1.0431	0.165465	6.30407	2.89924e-10	3.043e-08	slc30a6	402949
ENSDARG00000062661	33.0589	2.64979	0.421423	6.28772	3.22163e-10	3.32963e-08	abca4b	555506
ENSDARG00000006924	705.915	1.43958	0.231233	6.22565	4.79549e-10	4.80902e-08	fbxo38	799091
ENSDARG00000073799	73.3806	1.93444	0.311274	6.21458	5.14637e-10	5.11029e-08	zgc:194210	794982
ENSDARG00000078095	397.269	1.06766	0.171858	6.21246	5.21622e-10	5.15439e-08	cipcb	101883257
ENSDARG00000004696	303.138	1.14272	0.184221	6.20297	5.54066e-10	5.39602e-08	eefsec	641497
ENSDARG00000096310	596.13	1.42309	0.232435	6.12254	9.20951e-10	8.75854e-08	wu:fj64h06	336342
ENSDARG00000070794	808.72	1.02647	0.167781	6.11792	9.48036e-10	8.974e-08	greb1	791135
ENSDARG00000094584	24.5641	4.16921	0.684149	6.09401	1.10114e-09	1.02792e-07	si:ch211-92l17.1	504168
ENSDARG00000097058	44.0044	2.32188	0.382275	6.07383	1.24894e-09	1.14999e-07	NA	NA
ENSDARG00000055124	2047.18	1.12174	0.186037	6.02965	1.64316e-09	1.48596e-07	ccnl1a	553269
ENSDARG00000078557	3177.43	1.47339	0.244598	6.02375	1.70425e-09	1.53436e-07	si:ch211-57n23.4	799595
ENSDARG00000034344	1802.45	1.51385	0.255543	5.92403	3.14154e-09	2.71958e-07	pcdh19	555688
ENSDARG00000087225	33.2418	5.65542	0.95873	5.89887	3.66006e-09	3.12835e-07	si:ch73-361p23.3	100330352
ENSDARG00000089190	755.546	1.71154	0.290266	5.89647	3.71356e-09	3.16074e-07	tanc1b	100334650
ENSDARG00000063249	339.846	1.00733	0.171116	5.88682	3.93695e-09	3.30916e-07	mrpl9	572170
ENSDARG00000090418	212.678	1.48695	0.253098	5.875	4.22851e-09	3.53954e-07	wdsub1	777721
ENSDARG00000062573	370.834	1.18592	0.202077	5.86867	4.39317e-09	3.64723e-07	znrf3	556813
ENSDARG00000091897	114.026	1.55305	0.268564	5.7828	7.3466e-09	5.92909e-07	NA	NA
ENSDARG00000096663	21.4568	5.41647	0.943591	5.74027	9.45244e-09	7.45051e-07	si:dkey-249p7.4	100537239
ENSDARG00000042452	27.0974	3.05428	0.533226	5.72792	1.01668e-08	7.98252e-07	p2rx4b	387301
ENSDARG00000086236	77.2634	1.87405	0.327677	5.71922	1.07017e-08	8.30588e-07	si:dkey-163m14.7	794365
ENSDARG00000080188	26.7853	2.76565	0.486868	5.6805	1.34301e-08	1.02662e-06	NA	NA
ENSDARG00000044102	456.864	1.05031	0.185041	5.67609	1.37804e-08	1.04944e-06	znf593	559352
ENSDARG00000078195	89.7577	1.40737	0.248397	5.66582	1.46326e-08	1.09782e-06	fhit	393713
ENSDARG00000056659	431.309	1.61114	0.28543	5.64461	1.65553e-08	1.22843e-06	ttbk1b	100000353
ENSDARG00000086374	48.1908	3.01538	0.534839	5.63793	1.72108e-08	1.27241e-06	isg15	558956
ENSDARG00000024708	113.679	2.31432	0.412288	5.61336	1.98439e-08	1.44078e-06	slc25a23b	561087
ENSDARG00000045342	141.012	1.14694	0.204588	5.60609	2.0695e-08	1.49721e-06	si:ch211-140b10.6	567593
ENSDARG00000063522	137.234	1.2107	0.216736	5.58607	2.32261e-08	1.65666e-06	bbs4	768303
ENSDARG00000057648	942.789	1.06833	0.191343	5.58334	2.35945e-08	1.67703e-06	dnttip2	564961
ENSDARG00000117694	94.3293	1.61834	0.292622	5.53047	3.19371e-08	2.20051e-06	NA	NA
ENSDARG00000007444	225.154	1.04838	0.190472	5.50411	3.71032e-08	2.53919e-06	ift81	432390
ENSDARG00000015822	916.719	1.28162	0.233494	5.48888	4.04498e-08	2.74348e-06	sesn3	406840
ENSDARG00000105800	105.618	1.822	0.33226	5.48366	4.16605e-08	2.80371e-06	NA	NA
ENSDARG00000013860	160.745	1.19673	0.218566	5.47536	4.36618e-08	2.92867e-06	ptpmt1	567019
ENSDARG00000095377	50.5577	2.19404	0.400983	5.47166	4.45832e-08	2.9806e-06	NA	NA
ENSDARG00000075723	23.5066	2.64137	0.483312	5.46514	4.62546e-08	3.07151e-06	LOC101885539	101885539
ENSDARG00000088882	44.1068	2.09569	0.384219	5.4544	4.91374e-08	3.22128e-06	si:ch211-149b19.2	101884675
ENSDARG00000058346	271.089	1.08999	0.199892	5.45291	4.95529e-08	3.23805e-06	sass6	406747
ENSDARG00000085485	36.2991	2.02824	0.374367	5.41778	6.03425e-08	3.85602e-06	NA	NA
ENSDARG00000038754	2023.29	1.04341	0.192843	5.4107	6.27789e-08	3.99909e-06	plk3	334202
ENSDARG00000042063	17.2568	4.68667	0.867573	5.40204	6.58855e-08	4.17076e-06	si:ch211-145c1.1	563686
ENSDARG00000117371	381.99	1.07098	0.199992	5.35513	8.54942e-08	5.23219e-06	NA	NA
ENSDARG00000016651	3309.42	1.17094	0.219056	5.3454	9.02169e-08	5.48806e-06	znf106a	437005
ENSDARG00000097908	17.5001	3.84626	0.722995	5.3199	1.03822e-07	6.19852e-06	LOC100535200	100535200
ENSDARG00000060862	560.491	1.5911	0.299585	5.31103	1.0901e-07	6.45679e-06	atxn1b	565841
ENSDARG00000090401	91.3026	1.37613	0.259463	5.30377	1.13433e-07	6.69917e-06	LOC101885512	101885512
ENSDARG00000090600	75.3143	1.65506	0.312287	5.29983	1.15912e-07	6.82567e-06	si:ch211-213a13.1	100535646
ENSDARG00000035434	165.412	1.14146	0.217561	5.2466	1.54931e-07	8.86565e-06	zmat5	445314
ENSDARG00000060196	295.579	1.02657	0.197972	5.18544	2.15504e-07	1.1895e-05	lhpp	100073345
ENSDARG00000110288	28.0065	4.80862	0.933892	5.14901	2.61867e-07	1.42215e-05	LOC101883331	101883331
ENSDARG00000018121	363.929	1.05902	0.205838	5.14492	2.67635e-07	1.44573e-05	cenpj	568957
ENSDARG00000005284	137.457	1.28184	0.249801	5.13144	2.87539e-07	1.54501e-05	fbxl15	405878
ENSDARG00000039747	75.3976	2.40338	0.471959	5.09235	3.53658e-07	1.86355e-05	NA	NA
ENSDARG00000053455	100.438	1.98715	0.390815	5.08463	3.68336e-07	1.92304e-05	ccdc103	437026
ENSDARG00000077237	408.537	1.19401	0.235196	5.07666	3.84126e-07	1.98602e-05	rfx7a	560368
ENSDARG00000012649	484.91	1.05308	0.207555	5.07372	3.90103e-07	2.01077e-05	gb:cr929477	794669
ENSDARG00000101445	393.172	1.02229	0.201804	5.06574	4.06815e-07	2.08629e-05	klhl7	393851
ENSDARG00000104104	17.6711	3.14505	0.621115	5.06355	4.11515e-07	2.10507e-05	NA	NA
ENSDARG00000068468	125.629	1.41709	0.280414	5.05355	4.33662e-07	2.20721e-05	dnah3	100334351
ENSDARG00000039756	26.5348	2.38669	0.472399	5.05228	4.36571e-07	2.21176e-05	prop1	100001377
ENSDARG00000097110	52.5224	2.09454	0.421268	4.97199	6.62699e-07	3.16611e-05	si:dkey-56f14.4	100005476
ENSDARG00000096081	41.2366	2.37399	0.477893	4.96762	6.77806e-07	3.22308e-05	si:ch211-103e16.5	100149369
ENSDARG00000076800	21.7316	6.0507	1.22583	4.93602	7.97326e-07	3.71297e-05	tnfrsf18	571217
ENSDARG00000000474	19.9453	3.84019	0.784851	4.89289	9.93659e-07	4.54369e-05	tnni1a	558408
ENSDARG00000078683	361.809	1.53623	0.31422	4.88904	1.0133e-06	4.60232e-05	LOC110437942	110437942
ENSDARG00000095584	45.9339	1.96749	0.404507	4.86391	1.1509e-06	5.15794e-05	NA	NA
ENSDARG00000051731	122.984	1.30814	0.269322	4.85718	1.19071e-06	5.3128e-05	faap24	559470
ENSDARG00000097693	158.252	1.1743	0.243139	4.82974	1.36712e-06	5.96848e-05	si:ch211-248a14.8	100001321
ENSDARG00000102825	762.587	1.41053	0.293738	4.80199	1.57094e-06	6.79362e-05	olfm2b	406544
ENSDARG00000093440	86.1647	1.24263	0.26159	4.7503	2.03118e-06	8.68052e-05	tnfaip6	678516
ENSDARG00000016231	188.323	1.01588	0.214063	4.74571	2.07774e-06	8.86081e-05	bcap29	554151
ENSDARG00000098544	569.236	1.01571	0.214603	4.73297	2.21253e-06	9.3764e-05	ncdn	571005
ENSDARG00000102668	13.3072	3.66075	0.7737	4.73148	2.22885e-06	9.42586e-05	slc16a5b	794371
ENSDARG00000079462	341.045	1.45456	0.307706	4.72712	2.27727e-06	9.59055e-05	si:ch211-131k2.3	566751
ENSDARG00000055683	19.8723	3.49413	0.741072	4.71497	2.41747e-06	0.00010035	LOC110437906	110437906
ENSDARG00000038500	119.256	1.15532	0.245953	4.69732	2.63603e-06	0.000107658	cep41	431741
ENSDARG00000031698	102.488	1.14501	0.244027	4.69216	2.70338e-06	0.000109525	mylk2	558685
ENSDARG00000008396	154.597	1.01526	0.217568	4.66643	3.06483e-06	0.000122696	ftr24	110437704
ENSDARG00000026986	755.421	1.1421	0.246802	4.6276	3.69919e-06	0.000144941	rexo1	564551
ENSDARG00000069630	52.3941	1.48745	0.321659	4.62432	3.75821e-06	0.000146686	tat	561410
ENSDARG00000008174	70.4442	1.31351	0.284518	4.61659	3.90095e-06	0.000151964	hoxb1a	30337
ENSDARG00000092975	19.4478	2.90381	0.629398	4.61363	3.95704e-06	0.000153792	NA	NA
ENSDARG00000097214	15.1086	2.88439	0.627032	4.60007	4.22342e-06	0.00016265	NA	NA
ENSDARG00000099520	13.9928	3.50589	0.763918	4.58935	4.44621e-06	0.000170259	NA	NA
ENSDARG00000103066	18.0522	2.79436	0.609354	4.58578	4.52297e-06	0.000172546	NA	NA
ENSDARG00000014246	106.667	1.16775	0.255217	4.5755	4.75079e-06	0.000179834	jag2a	566455
ENSDARG00000012381	1036.19	1.13033	0.247148	4.57348	4.79689e-06	0.000179834	hsc70	393586
ENSDARG00000051762	1073.92	1.08572	0.238148	4.55903	5.13914e-06	0.000190317	NA	NA
ENSDARG00000117538	56.5781	1.66918	0.367355	4.54377	5.52575e-06	0.000203084	NA	NA
ENSDARG00000062902	37.4697	1.64361	0.361753	4.54345	5.53401e-06	0.000203084	si:dkey-220f10.4	564717
ENSDARG00000097234	184.991	1.71695	0.380048	4.51773	6.25061e-06	0.00022632	NA	NA
ENSDARG00000031749	15.2835	2.77251	0.618921	4.47958	7.47905e-06	0.000266262	c3ar1	794255
ENSDARG00000010478	5763.17	1.35317	0.302156	4.47837	7.52146e-06	0.000267302	hsp90aa1.1	30591
ENSDARG00000102252	1181.53	1.13154	0.254664	4.44325	8.86105e-06	0.00030372	usp34	562779
ENSDARG00000001993	46.0441	1.63754	0.369929	4.42664	9.57128e-06	0.000326406	myhb	100002040
ENSDARG00000093376	35.5408	1.993	0.457999	4.35154	1.35184e-05	0.000436749	NA	NA
ENSDARG00000088290	68.3105	1.14359	0.263203	4.34491	1.39333e-05	0.000445889	foxj1b	494105
ENSDARG00000104172	206.411	1.24358	0.286505	4.34052	1.42144e-05	0.000452737	diabloa	393317
ENSDARG00000110163	61.937	1.42585	0.330039	4.32025	1.55853e-05	0.00049253	NA	NA
ENSDARG00000090752	203.545	1.05161	0.243498	4.31875	1.56915e-05	0.00049441	plk2a	100148413
ENSDARG00000054332	34.5821	1.85722	0.430039	4.31872	1.56936e-05	0.00049441	trim66	566660
ENSDARG00000096946	11.4998	4.09411	0.95378	4.29251	1.76663e-05	0.000544698	LOC108182850	108182850
ENSDARG00000095432	77.3942	1.21764	0.283778	4.29081	1.78024e-05	0.000548061	NA	NA
ENSDARG00000095840	10.9585	5.01622	1.16999	4.28742	1.80763e-05	0.000553968	NA	NA
ENSDARG00000069677	49.8262	1.40166	0.327778	4.27625	1.90065e-05	0.000577233	nicn1	445216
ENSDARG00000060845	87.8326	1.169	0.274522	4.25831	2.05977e-05	0.000614504	antxr1d	563132
ENSDARG00000078166	194.715	1.18636	0.279408	4.24596	2.17656e-05	0.000643657	si:dkey-78p8.1	100005357
ENSDARG00000054755	23.9353	2.25965	0.540914	4.17748	2.94762e-05	0.000822452	alox5ap	337376
ENSDARG00000007289	215.953	1.01051	0.242185	4.17247	3.01314e-05	0.000838423	metrnlb	100006599
ENSDARG00000036965	213.006	1.25875	0.302356	4.16313	3.13913e-05	0.000867521	rnf24	492480
ENSDARG00000070317	11.4814	3.70004	0.89073	4.15394	3.26796e-05	0.000897006	irge4	100033386
ENSDARG00000097929	173.869	3.23739	0.78024	4.14922	3.3361e-05	0.000913234	NA	NA
ENSDARG00000052192	87.3652	1.12151	0.272735	4.11211	3.92058e-05	0.00105052	s1pr5b	780835
ENSDARG00000074085	19.7948	2.86334	0.69659	4.11051	3.94781e-05	0.00105642	NA	NA
ENSDARG00000005916	518.278	1.01561	0.24834	4.08961	4.32095e-05	0.00114718	srpk3	566605
ENSDARG00000109513	64.2025	1.13472	0.277637	4.08706	4.36876e-05	0.00115684	NA	NA
ENSDARG00000095858	16.4985	3.59335	0.880788	4.0797	4.50946e-05	0.00118136	NA	NA
ENSDARG00000100596	1421.71	1.0768	0.265926	4.04924	5.13839e-05	0.00132428	si:ch73-43g23.1	101885045
ENSDARG00000074626	316.26	1.04324	0.258907	4.02939	5.59224e-05	0.00142314	pidd1	571033
ENSDARG00000010350	68.9451	1.26678	0.315228	4.01862	5.85397e-05	0.0014823	c1ql3a	100151368
ENSDARG00000031683	271.028	1.55262	0.387204	4.00982	6.07639e-05	0.00153096	fosab	394198
ENSDARG00000075725	863.483	1.27726	0.319466	3.99811	6.38497e-05	0.00159111	cep152	565873
ENSDARG00000069775	194.858	1.17852	0.295208	3.99218	6.54676e-05	0.00161729	fbxo40.1	100005140
ENSDARG00000062134	52.0872	1.28536	0.322302	3.98805	6.66196e-05	0.00163577	kcnab2b	565014
ENSDARG00000104560	12.7493	2.63839	0.663273	3.97784	6.95455e-05	0.00170143	LOC555422	555422
ENSDARG00000095842	22.0575	1.98462	0.501056	3.96087	7.46779e-05	0.00180089	NA	NA
ENSDARG00000005185	10.1273	4.29772	1.08943	3.94492	7.98259e-05	0.00191139	cpn1	337172
ENSDARG00000097734	38.8018	1.34585	0.34632	3.88614	0.00010185	0.00234186	NA	NA
ENSDARG00000100690	54.0728	1.57782	0.40632	3.8832	0.00010309	0.00236501	LOC110439305	110439305
ENSDARG00000058656	14211.8	1.30565	0.336806	3.87657	0.000105939	0.00241667	desma	30148
ENSDARG00000015355	148.805	1.24116	0.320899	3.86774	0.000109847	0.00249179	fosl1a	564241
ENSDARG00000117508	15.6214	2.96033	0.768021	3.85449	0.000115969	0.00260153	NA	NA
ENSDARG00000026081	19.4791	2.75187	0.714308	3.85249	0.000116923	0.00262004	lhcgr	402920
ENSDARG00000034588	183.155	1.10446	0.287882	3.8365	0.0001248	0.00273306	scn4ab	564977
ENSDARG00000009637	64.9029	1.12026	0.292411	3.8311	0.000127572	0.00278473	rcvrn3	572207
ENSDARG00000095893	120.493	3.2676	0.854164	3.8255	0.000130507	0.00283961	NA	NA
ENSDARG00000100044	25.2618	1.62054	0.424095	3.82116	0.000132823	0.00288072	LOC108179070	108179070
ENSDARG00000057899	60.7065	1.11613	0.292403	3.81711	0.000135023	0.00292219	zgc:114081	564984
ENSDARG00000032584	38.9927	1.75692	0.461131	3.81002	0.000138957	0.00298184	thnsl2	641568
ENSDARG00000069815	72.5199	1.02533	0.272099	3.76823	0.000164408	0.00342283	dnali1	567632
ENSDARG00000037554	73.9729	1.53573	0.408044	3.76362	0.000167469	0.00348298	arhgef3l	553761
ENSDARG00000059951	13.5043	2.83479	0.753885	3.76024	0.00016975	0.00352317	pld6	567338
ENSDARG00000044276	19.7189	2.06616	0.553098	3.73561	0.000187261	0.0038124	spp1	432385
ENSDARG00000019949	3934.72	1.12532	0.303167	3.71186	0.00020574	0.00412234	serpinh1b	30449
ENSDARG00000078784	1245.77	1.02421	0.276605	3.70279	0.000213243	0.00424746	mgaa	569620
ENSDARG00000096614	85.3694	1.07374	0.290506	3.6961	0.000218939	0.00433958	si:dkey-182i3.10	794198
ENSDARG00000080384	12.1215	2.37641	0.648235	3.66597	0.000246407	0.00477653	NA	NA
ENSDARG00000035958	3946.56	1.14333	0.31276	3.65561	0.000256573	0.00492741	tnni2b.1	550249
ENSDARG00000094508	20.196	2.79386	0.771611	3.62082	0.000293675	0.0054937	NA	NA
ENSDARG00000067985	73.1008	1.72807	0.477339	3.62021	0.000294362	0.00549576	ftr23	560494
ENSDARG00000117077	13.9819	2.01829	0.560435	3.6013	0.00031663	0.00581871	NA	NA
ENSDARG00000068199	198.484	1.07894	0.300232	3.59368	0.000326045	0.00593948	pld3	571938
ENSDARG00000052688	64.29	1.13805	0.317459	3.58487	0.00033725	0.00611062	paqr5b	100007661
ENSDARG00000088881	513.302	1.04462	0.29277	3.56807	0.000359621	0.00642402	si:dkeyp-69b9.3	573741
ENSDARG00000101090	48.1063	1.17273	0.329859	3.55525	0.000377618	0.00665646	pappaa	101448000
ENSDARG00000055751	52.5974	1.25493	0.353226	3.55276	0.000381219	0.00670926	fosb	492346
ENSDARG00000028027	616.305	1.16494	0.328719	3.5439	0.00039426	0.00688701	trim63a	415223
ENSDARG00000076241	2085.11	1.14012	0.323223	3.52736	0.000419722	0.00724834	txlnbb	564166
ENSDARG00000094648	15.2673	1.96616	0.557645	3.52583	0.000422165	0.00727812	LOC110438575	110438575
ENSDARG00000020084	45.3283	1.17963	0.334874	3.52261	0.000427321	0.00734006	tg	567631
ENSDARG00000030176	645.403	1.11675	0.317779	3.51424	0.000441018	0.00748843	zgc:92429	445063
ENSDARG00000093073	15.033	1.9674	0.560276	3.51149	0.000445606	0.00755367	NA	NA
ENSDARG00000079647	49.552	1.19227	0.34233	3.4828	0.000496206	0.00830714	muc13b	799648
ENSDARG00000059916	65.1243	1.01766	0.292899	3.47443	0.000511937	0.00850025	hyal1	664772
ENSDARG00000079474	53.0937	1.10674	0.319152	3.46774	0.000524851	0.00864315	msantd2	799368
ENSDARG00000083108	11.8828	2.22195	0.641077	3.46597	0.000528328	0.00867991	NA	NA
ENSDARG00000040161	648.335	1.16396	0.336219	3.4619	0.000536377	0.00876947	zgc:92287	436879
ENSDARG00000006757	4524.91	1.081	0.312326	3.46112	0.000537935	0.00878079	klhl41b	321064
ENSDARG00000079397	52.2129	1.24708	0.361227	3.45234	0.000555743	0.00898459	cerkl	100037318
ENSDARG00000039482	63.0413	1.08596	0.314945	3.44808	0.000564582	0.00910569	calhm2	368657
ENSDARG00000027424	24.9312	1.69168	0.491632	3.44095	0.000579675	0.00925333	slc25a3a	393688
ENSDARG00000096739	12.1922	2.50002	0.728197	3.43316	0.000596582	0.00947098	si:dkey-219e21.2	797371
ENSDARG00000094185	49.6687	1.56773	0.457199	3.42899	0.000605835	0.00957286	NA	NA
ENSDARG00000024746	2079.55	1.23092	0.362473	3.3959	0.000684032	0.0105452	hsp90aa1.2	565155
ENSDARG00000096791	55.3456	1.10108	0.325608	3.3816	0.000720639	0.0109842	si:ch73-344o19.1	101886095
ENSDARG00000035961	36.5041	1.3185	0.391184	3.37054	0.000750223	0.0113582	kcng2	562421
ENSDARG00000114023	23.008	1.61068	0.478215	3.36812	0.000756839	0.0114383	NA	NA
ENSDARG00000100886	17.0107	2.20762	0.656166	3.36442	0.000767034	0.0115609	NA	NA
ENSDARG00000037159	13.2618	2.24329	0.66702	3.36315	0.000770582	0.0115971	oprd1b	336529
ENSDARG00000096888	10.0477	2.69741	0.804426	3.35321	0.000798812	0.0119333	serpinb1l4	335229
ENSDARG00000105694	15.6156	2.13317	0.636642	3.35066	0.000806198	0.0119979	NA	NA
ENSDARG00000111496	46.2704	1.03328	0.310394	3.32893	0.000871813	0.0127419	NA	NA
ENSDARG00000052471	161.351	1.06613	0.320656	3.32485	0.00088467	0.0128741	taf1a	567105
ENSDARG00000056743	5790.28	1.08748	0.327981	3.31568	0.00091421	0.0131903	cavin4b	494036
ENSDARG00000053488	33.6715	1.75836	0.530617	3.3138	0.000920358	0.0132476	si:ch73-22a13.3	100333120
ENSDARG00000056210	52.85	1.3887	0.419585	3.3097	0.000933962	0.01338	si:ch211-199o1.2	798846
ENSDARG00000104631	21.2068	1.73638	0.525223	3.30599	0.000946406	0.0135365	NA	NA
ENSDARG00000092036	13.8981	2.00642	0.607424	3.30316	0.000956029	0.0136478	NA	NA
ENSDARG00000116806	597.837	1.05027	0.319968	3.28243	0.00102917	0.0144176	ppp1r27a	100332066
ENSDARG00000019874	52.8585	1.27458	0.38959	3.27158	0.00106948	0.0148184	hsph1	557824
ENSDARG00000006598	472.897	1.08951	0.333281	3.26905	0.00107908	0.0149309	sgk2b	559050
ENSDARG00000117105	50.7763	1.09787	0.336764	3.26006	0.00111388	0.0153391	NA	NA
ENSDARG00000060638	21.8306	1.51304	0.465692	3.24901	0.00115808	0.0158401	si:ch211-276c2.2	569664
ENSDARG00000083400	10.7131	2.15936	0.666295	3.24085	0.00119175	0.0162131	NA	NA
ENSDARG00000102129	34.9018	1.58646	0.489577	3.24047	0.00119331	0.0162177	crygn1	493629
ENSDARG00000041715	22.9594	1.72755	0.533279	3.2395	0.00119741	0.0162356	bco2b	678554
ENSDARG00000109371	68.9173	1.07098	0.332099	3.22487	0.00126029	0.0169953	pdgfaa	378480
ENSDARG00000011886	10.5381	2.13679	0.664961	3.21341	0.0013117	0.0175199	pdca	386613
ENSDARG00000004256	158.131	1.54869	0.482535	3.20949	0.0013297	0.0176743	wnt11	791595
ENSDARG00000078989	353.133	1.12149	0.350458	3.20008	0.0013739	0.0181429	alpk3a	100321139
ENSDARG00000104605	47.0896	1.10978	0.347683	3.19193	0.00141324	0.0186018	si:ch73-299h12.4	796968
ENSDARG00000074656	478.236	1.02441	0.321092	3.19038	0.00142086	0.0186673	ctss2.1	554157
ENSDARG00000116378	45.696	1.80625	0.566403	3.18898	0.00142774	0.0187316	ms4a17a.17	100002513
ENSDARG00000092085	10.3084	2.24622	0.707744	3.17378	0.0015047	0.0195766	NA	NA
ENSDARG00000014828	46.8565	1.05493	0.332448	3.17321	0.00150765	0.0195897	l3mbtl1	100321295
ENSDARG00000071879	32.0621	1.23541	0.389495	3.17183	0.00151482	0.0196577	tgfb2l	559723
ENSDARG00000088069	87.5861	1.11925	0.354086	3.16095	0.00157256	0.0202092	LOC572297	572297
ENSDARG00000068274	25.717	1.48997	0.476286	3.1283	0.0017582	0.021926	si:ch211-203b8.6	566073
ENSDARG00000081082	11.724	2.08773	0.668414	3.12342	0.00178764	0.0221889	NA	NA
ENSDARG00000094666	18.4229	3.35819	1.08328	3.10003	0.00193502	0.0236052	NA	NA
ENSDARG00000100443	234.588	1.18984	0.383938	3.09904	0.00194149	0.0236635	NA	NA
ENSDARG00000102071	53.737	1.00821	0.326144	3.09131	0.00199278	0.0241578	NA	NA
ENSDARG00000104887	11.3346	2.23914	0.724676	3.08986	0.00200254	0.0242182	NA	NA
ENSDARG00000077263	41.5047	1.37975	0.447666	3.0821	0.00205549	0.0245797	NA	NA
ENSDARG00000097956	98.426	1.03388	0.335862	3.07828	0.00208201	0.0248236	NA	NA
ENSDARG00000076277	13.4968	2.06054	0.672116	3.06576	0.0021712	0.0257205	NA	NA
ENSDARG00000113320	24.2822	1.38917	0.454163	3.05874	0.00222269	0.0261622	si:dkey-88n24.5	572610
ENSDARG00000101952	53.7844	1.02516	0.335895	3.05203	0.00227299	0.0265097	pigv	100148642
ENSDARG00000056087	25.388	1.48916	0.49371	3.01627	0.00255903	0.029139	ecrg4a	791762
ENSDARG00000061832	17.1038	1.8863	0.625852	3.01398	0.00257848	0.029296	sntg1	100330925
ENSDARG00000057142	10.3261	2.4131	0.807138	2.9897	0.00279256	0.0308951	zgc:194252	561367
ENSDARG00000061096	130.81	1.10814	0.370798	2.98853	0.00280325	0.0309626	dapk2a	571352
ENSDARG00000110922	261.597	1.035	0.346492	2.98707	0.00281666	0.0310938	NA	NA
ENSDARG00000037403	63.0803	1.42671	0.478137	2.9839	0.00284599	0.0313321	si:dkey-4p15.3	562935
ENSDARG00000101634	22.2472	1.33805	0.448652	2.98237	0.00286025	0.0314379	NA	NA
ENSDARG00000004724	202.671	1.13157	0.379598	2.98097	0.00287334	0.0315134	tcea3	402983
ENSDARG00000105743	29.9724	1.51214	0.507652	2.97869	0.00289486	0.0317151	NA	NA
ENSDARG00000097784	14.4508	1.9235	0.648637	2.96544	0.00302249	0.0328117	NA	NA
ENSDARG00000097376	17.4278	1.66183	0.561341	2.96046	0.00307176	0.03315	si:dkey-245m3.1	101886444
ENSDARG00000074160	21.1479	1.99428	0.676923	2.9461	0.00321807	0.0343278	paqr4b	100148532
ENSDARG00000053773	253.496	1.28372	0.437697	2.93289	0.00335823	0.0355236	vgll2b	606659
ENSDARG00000014916	11.1306	1.97739	0.674944	2.92971	0.00339283	0.035845	slc10a2	393329
ENSDARG00000029688	62.373	1.64545	0.562453	2.92549	0.00343916	0.0362472	hsp70.1	100126123
ENSDARG00000075012	29.5399	1.13763	0.389815	2.91839	0.00351839	0.0367951	glra2	793646
ENSDARG00000100199	19.0251	1.41582	0.485466	2.91641	0.00354079	0.036915	LOC100538151	100538151
ENSDARG00000067672	91.5997	2.58613	0.886814	2.9162	0.00354319	0.036921	card9	796425
ENSDARG00000101943	30.1075	1.43966	0.495356	2.90632	0.00365702	0.0378733	si:rp71-62i8.3	101883983
ENSDARG00000090851	20.5576	1.72383	0.595457	2.89496	0.00379204	0.0389333	ciita	100003537
ENSDARG00000097106	18.547	1.7695	0.611878	2.89191	0.00382902	0.0392334	si:dkey-245m3.2	101886396
ENSDARG00000078419	62.5039	1.01686	0.35178	2.89062	0.00384481	0.0393166	LOC101884302	101884302
ENSDARG00000104566	130.825	1.03799	0.359219	2.88957	0.00385772	0.0394277	foxi1	353313
ENSDARG00000043342	49.2015	1.01809	0.353328	2.88142	0.00395887	0.0400774	gpx3	798788
ENSDARG00000091128	26.9205	1.18223	0.416247	2.84021	0.00450839	0.0442023	lrrc75bb	100148888
ENSDARG00000021547	127.014	1.0896	0.385146	2.82907	0.00466839	0.0452693	vrk2	394145
ENSDARG00000074546	19.3001	1.51338	0.538585	2.80992	0.00495538	0.0474616	si:ch211-213a13.9	569389
ENSDARG00000075307	38.7194	1.00358	0.357998	2.80333	0.00505785	0.048215	kcnq2a	100141342
ENSDARG00000015010	56.5332	1.02056	0.365978	2.78859	0.00529387	0.0496744	ccdc114	492767
