# Supplementary material for: Prpf31 is essential for the survival and differentiation of retinal progenitor cells by modulating alternative splicing
Source: Nucleic Acids Res. 2021 Jan 21;49(4):2027–43. doi: 10.1093/nar/gkab003 (PMC7913766; doi:10.1093/nar/gkab003)
Supplement: gkab003_Supplemental_Files [file gkab003_supplemental_files.zip › Supplementary Table S2.xlsx]

## Sheet: Downregulated
Category	Term	Count	X.	PValue	Genes	List.Total	Pop.Hits	Pop.Total	Fold.Enrichment	Bonferroni	Benjamini	FDR
GOTERM_BP_FAT	GO:0001754~retinal photoreceptor cell differentiation	7	2.64151	2.79e-05	ENSDARG00000011989, ENSDARG00000077811, ENSDARG00000005374, ENSDARG00000091756, ENSDARG00000070107, ENSDARG00000021163, ENSDARG00000040321	152	57	14421	11.6513	0.033869	0.033869	0.045224
GOTERM_BP_FAT	GO:0007399~nervous system development	31	11.6981	6.47e-05	ENSDARG00000003311, ENSDARG00000101735, ENSDARG00000033655, ENSDARG00000021163, ENSDARG00000056732, ENSDARG00000070822, ENSDARG00000010420, ENSDARG00000011989, ENSDARG00000071496, ENSDARG00000070107, ENSDARG00000056292, ENSDARG00000001889, ENSDARG00000069737, ENSDARG00000002587, ENSDARG00000058421, ENSDARG00000055552, ENSDARG00000058179, ENSDARG00000099175, ENSDARG00000098295, ENSDARG00000091756,…	152	1360	14421	2.16259	0.076868	0.039203	0.104947
GOTERM_BP_FAT	GO:0060219~camera-type eye photoreceptor cell differentiation	5	1.88679	8.76e-05	ENSDARG00000005374, ENSDARG00000091756, ENSDARG00000070107, ENSDARG00000021163, ENSDARG00000040321	152	23	14421	20.625	0.10262	0.035449	0.142044
GOTERM_BP_FAT	GO:0034654~nucleobase-containing compound biosynthetic process	41	15.4717	0.000162	ENSDARG00000019335, ENSDARG00000097493, ENSDARG00000003311, ENSDARG00000057649, ENSDARG00000069675, ENSDARG00000007097, ENSDARG00000021163, ENSDARG00000044375, ENSDARG00000056175, ENSDARG00000056732, ENSDARG00000075330, ENSDARG00000098211, ENSDARG00000062420, ENSDARG00000103648, ENSDARG00000011989, ENSDARG00000023058, ENSDARG00000016138, ENSDARG00000060865, ENSDARG00000086345, ENSDARG00000056292,…	152	2160	14421	1.80087	0.181424	0.048816	0.262462
GOTERM_BP_FAT	GO:0046530~photoreceptor cell differentiation	7	2.64151	0.000189	ENSDARG00000011989, ENSDARG00000077811, ENSDARG00000005374, ENSDARG00000091756, ENSDARG00000070107, ENSDARG00000021163, ENSDARG00000040321	152	80	14421	8.30156	0.2088	0.045761	0.30699
GOTERM_BP_FAT	GO:0019438~aromatic compound biosynthetic process	41	15.4717	0.00027	ENSDARG00000019335, ENSDARG00000097493, ENSDARG00000003311, ENSDARG00000057649, ENSDARG00000069675, ENSDARG00000007097, ENSDARG00000021163, ENSDARG00000044375, ENSDARG00000056175, ENSDARG00000056732, ENSDARG00000075330, ENSDARG00000098211, ENSDARG00000062420, ENSDARG00000103648, ENSDARG00000011989, ENSDARG00000023058, ENSDARG00000016138, ENSDARG00000060865, ENSDARG00000086345, ENSDARG00000056292,…	152	2212	14421	1.75853	0.283526	0.054053	0.436747
GOTERM_BP_FAT	GO:0018130~heterocycle biosynthetic process	41	15.4717	0.00028	ENSDARG00000019335, ENSDARG00000097493, ENSDARG00000003311, ENSDARG00000057649, ENSDARG00000069675, ENSDARG00000007097, ENSDARG00000021163, ENSDARG00000044375, ENSDARG00000056175, ENSDARG00000056732, ENSDARG00000075330, ENSDARG00000098211, ENSDARG00000062420, ENSDARG00000103648, ENSDARG00000011989, ENSDARG00000023058, ENSDARG00000016138, ENSDARG00000060865, ENSDARG00000086345, ENSDARG00000056292,…	152	2216	14421	1.75536	0.292777	0.048283	0.453732
GOTERM_BP_FAT	GO:0097659~nucleic acid-templated transcription	36	13.5849	0.00056	ENSDARG00000019335, ENSDARG00000097493, ENSDARG00000057649, ENSDARG00000069675, ENSDARG00000007097, ENSDARG00000021163, ENSDARG00000044375, ENSDARG00000056175, ENSDARG00000056732, ENSDARG00000075330, ENSDARG00000062420, ENSDARG00000103648, ENSDARG00000011989, ENSDARG00000023058, ENSDARG00000060865, ENSDARG00000086345, ENSDARG00000056292, ENSDARG00000070220, ENSDARG00000069737, ENSDARG00000025789,…	152	1908	14421	1.79009	0.499788	0.082947	0.905282
GOTERM_BP_FAT	GO:0042670~retinal cone cell differentiation	4	1.50943	0.00057	ENSDARG00000005374, ENSDARG00000091756, ENSDARG00000070107, ENSDARG00000021163	152	16	14421	23.7188	0.505882	0.075342	0.921226
GOTERM_BP_FAT	GO:0032774~RNA biosynthetic process	36	13.5849	0.000594	ENSDARG00000019335, ENSDARG00000097493, ENSDARG00000057649, ENSDARG00000069675, ENSDARG00000007097, ENSDARG00000021163, ENSDARG00000044375, ENSDARG00000056175, ENSDARG00000056732, ENSDARG00000075330, ENSDARG00000062420, ENSDARG00000103648, ENSDARG00000011989, ENSDARG00000023058, ENSDARG00000060865, ENSDARG00000086345, ENSDARG00000056292, ENSDARG00000070220, ENSDARG00000069737, ENSDARG00000025789,…	152	1914	14421	1.78448	0.520111	0.070789	0.959223
GOTERM_BP_FAT	GO:0006351~transcription, DNA-templated	29	10.9434	0.000778	ENSDARG00000019335, ENSDARG00000057649, ENSDARG00000069675, ENSDARG00000007097, ENSDARG00000021163, ENSDARG00000044375, ENSDARG00000056175, ENSDARG00000056732, ENSDARG00000103648, ENSDARG00000062420, ENSDARG00000023058, ENSDARG00000060865, ENSDARG00000086345, ENSDARG00000056292, ENSDARG00000070220, ENSDARG00000069737, ENSDARG00000013539, ENSDARG00000055493, ENSDARG00000042054, ENSDARG00000091756,…	152	1424	14421	1.93215	0.617859	0.083737	1.25492
GOTERM_BP_FAT	GO:0006355~regulation of transcription, DNA-templated	33	12.4528	0.001538	ENSDARG00000019335, ENSDARG00000097493, ENSDARG00000057649, ENSDARG00000069675, ENSDARG00000007097, ENSDARG00000021163, ENSDARG00000044375, ENSDARG00000056175, ENSDARG00000056732, ENSDARG00000075330, ENSDARG00000062420, ENSDARG00000011989, ENSDARG00000023058, ENSDARG00000086345, ENSDARG00000056292, ENSDARG00000070220, ENSDARG00000069737, ENSDARG00000025789, ENSDARG00000055493, ENSDARG00000013539,…	152	1788	14421	1.75105	0.850796	0.146608	2.46659
GOTERM_BP_FAT	GO:1903506~regulation of nucleic acid-templated transcription	33	12.4528	0.001566	ENSDARG00000019335, ENSDARG00000097493, ENSDARG00000057649, ENSDARG00000069675, ENSDARG00000007097, ENSDARG00000021163, ENSDARG00000044375, ENSDARG00000056175, ENSDARG00000056732, ENSDARG00000075330, ENSDARG00000062420, ENSDARG00000011989, ENSDARG00000023058, ENSDARG00000086345, ENSDARG00000056292, ENSDARG00000070220, ENSDARG00000069737, ENSDARG00000025789, ENSDARG00000055493, ENSDARG00000013539,…	152	1790	14421	1.74909	0.855961	0.138475	2.51168
GOTERM_BP_FAT	GO:2001141~regulation of RNA biosynthetic process	33	12.4528	0.001595	ENSDARG00000019335, ENSDARG00000097493, ENSDARG00000057649, ENSDARG00000069675, ENSDARG00000007097, ENSDARG00000021163, ENSDARG00000044375, ENSDARG00000056175, ENSDARG00000056732, ENSDARG00000075330, ENSDARG00000062420, ENSDARG00000011989, ENSDARG00000023058, ENSDARG00000086345, ENSDARG00000056292, ENSDARG00000070220, ENSDARG00000069737, ENSDARG00000025789, ENSDARG00000055493, ENSDARG00000013539,…	152	1792	14421	1.74714	0.861026	0.131478	2.55748
GOTERM_BP_FAT	GO:0022008~neurogenesis	20	7.54717	0.001879	ENSDARG00000058179, ENSDARG00000099175, ENSDARG00000098295, ENSDARG00000091756, ENSDARG00000033655, ENSDARG00000021163, ENSDARG00000056732, ENSDARG00000070822, ENSDARG00000010420, ENSDARG00000063153, ENSDARG00000011989, ENSDARG00000077811, ENSDARG00000005374, ENSDARG00000060115, ENSDARG00000070107, ENSDARG00000011257, ENSDARG00000056292, ENSDARG00000040321, ENSDARG00000002587, ENSDARG00000077906	152	871	14421	2.17853	0.902141	0.14354	3.00515
GOTERM_BP_FAT	GO:0019219~regulation of nucleobase-containing compound metabolic process	34	12.8302	0.002202	ENSDARG00000019335, ENSDARG00000097493, ENSDARG00000057649, ENSDARG00000008662, ENSDARG00000069675, ENSDARG00000007097, ENSDARG00000021163, ENSDARG00000044375, ENSDARG00000056175, ENSDARG00000056732, ENSDARG00000075330, ENSDARG00000062420, ENSDARG00000011989, ENSDARG00000023058, ENSDARG00000086345, ENSDARG00000056292, ENSDARG00000070220, ENSDARG00000069737, ENSDARG00000025789, ENSDARG00000055493,…	152	1905	14421	1.69331	0.934444	0.156591	3.51394
GOTERM_BP_FAT	GO:0051252~regulation of RNA metabolic process	33	12.4528	0.00232	ENSDARG00000019335, ENSDARG00000097493, ENSDARG00000057649, ENSDARG00000069675, ENSDARG00000007097, ENSDARG00000021163, ENSDARG00000044375, ENSDARG00000056175, ENSDARG00000056732, ENSDARG00000075330, ENSDARG00000062420, ENSDARG00000011989, ENSDARG00000023058, ENSDARG00000086345, ENSDARG00000056292, ENSDARG00000070220, ENSDARG00000069737, ENSDARG00000025789, ENSDARG00000055493, ENSDARG00000013539,…	152	1834	14421	1.70713	0.943363	0.155396	3.69901
GOTERM_BP_FAT	GO:0006302~double-strand break repair	6	2.26415	0.002413	ENSDARG00000076755, ENSDARG00000098211, ENSDARG00000026400, ENSDARG00000008662, ENSDARG00000037046, ENSDARG00000004692	152	89	14421	6.39607	0.949542	0.152889	3.84495
GOTERM_BP_FAT	GO:0007017~microtubule-based process	12	4.5283	0.002849	ENSDARG00000105258, ENSDARG00000039354, ENSDARG00000078947, ENSDARG00000005374, ENSDARG00000008662, ENSDARG00000100584, ENSDARG00000033655, ENSDARG00000037997, ENSDARG00000060948, ENSDARG00000001889, ENSDARG00000045367, ENSDARG00000057635	152	393	14421	2.89695	0.970578	0.169377	4.52341
GOTERM_BP_FAT	GO:0006974~cellular response to DNA damage stimulus	11	4.15094	0.003096	ENSDARG00000055493, ENSDARG00000076755, ENSDARG00000059856, ENSDARG00000098211, ENSDARG00000044216, ENSDARG00000026400, ENSDARG00000043275, ENSDARG00000008662, ENSDARG00000037046, ENSDARG00000004692, ENSDARG00000056175	152	340	14421	3.06948	0.978359	0.174411	4.90764
GOTERM_BP_FAT	GO:0016070~RNA metabolic process	41	15.4717	0.003287	ENSDARG00000019335, ENSDARG00000097493, ENSDARG00000057649, ENSDARG00000069675, ENSDARG00000007097, ENSDARG00000021163, ENSDARG00000044375, ENSDARG00000056175, ENSDARG00000056732, ENSDARG00000075330, ENSDARG00000055172, ENSDARG00000062420, ENSDARG00000103648, ENSDARG00000011989, ENSDARG00000023058, ENSDARG00000060865, ENSDARG00000086345, ENSDARG00000056292, ENSDARG00000089033, ENSDARG00000070220,…	152	2511	14421	1.54913	0.982903	0.176141	5.20143
GOTERM_BP_FAT	GO:0048592~eye morphogenesis	8	3.01887	0.003548	ENSDARG00000011989, ENSDARG00000077811, ENSDARG00000005374, ENSDARG00000091756, ENSDARG00000070107, ENSDARG00000021163, ENSDARG00000040321, ENSDARG00000015266	152	187	14421	4.05882	0.987632	0.180995	5.60349
GOTERM_BP_FAT	GO:0010212~response to ionizing radiation	4	1.50943	0.004878	ENSDARG00000098211, ENSDARG00000026400, ENSDARG00000037046, ENSDARG00000004692	152	33	14421	11.5	0.997627	0.231085	7.62768
GOTERM_BP_FAT	GO:0006310~DNA recombination	6	2.26415	0.004915	ENSDARG00000076755, ENSDARG00000098211, ENSDARG00000026400, ENSDARG00000008662, ENSDARG00000037046, ENSDARG00000004692	152	105	14421	5.42143	0.997735	0.224117	7.68377
GOTERM_BP_FAT	GO:0003407~neural retina development	5	1.88679	0.005311	ENSDARG00000005374, ENSDARG00000091756, ENSDARG00000070107, ENSDARG00000021163, ENSDARG00000040321	152	67	14421	7.08022	0.998615	0.231485	8.27848
GOTERM_BP_FAT	GO:0006281~DNA repair	9	3.39623	0.00651	ENSDARG00000076755, ENSDARG00000059856, ENSDARG00000098211, ENSDARG00000044216, ENSDARG00000026400, ENSDARG00000043275, ENSDARG00000008662, ENSDARG00000037046, ENSDARG00000004692	152	263	14421	3.24667	0.999688	0.266906	10.0553
GOTERM_BP_FAT	GO:1903507~negative regulation of nucleic acid-templated transcription	9	3.39623	0.00651	ENSDARG00000055493, ENSDARG00000019335, ENSDARG00000063153, ENSDARG00000062420, ENSDARG00000091756, ENSDARG00000086345, ENSDARG00000056292, ENSDARG00000045131, ENSDARG00000056175	152	263	14421	3.24667	0.999688	0.266906	10.0553
GOTERM_BP_FAT	GO:1902679~negative regulation of RNA biosynthetic process	9	3.39623	0.00651	ENSDARG00000055493, ENSDARG00000019335, ENSDARG00000063153, ENSDARG00000062420, ENSDARG00000091756, ENSDARG00000086345, ENSDARG00000056292, ENSDARG00000045131, ENSDARG00000056175	152	263	14421	3.24667	0.999688	0.266906	10.0553
GOTERM_BP_FAT	GO:0045892~negative regulation of transcription, DNA-templated	9	3.39623	0.00651	ENSDARG00000055493, ENSDARG00000019335, ENSDARG00000063153, ENSDARG00000062420, ENSDARG00000091756, ENSDARG00000086345, ENSDARG00000056292, ENSDARG00000045131, ENSDARG00000056175	152	263	14421	3.24667	0.999688	0.266906	10.0553
GOTERM_BP_FAT	GO:0042462~eye photoreceptor cell development	4	1.50943	0.007261	ENSDARG00000011989, ENSDARG00000077811, ENSDARG00000070107, ENSDARG00000021163	152	38	14421	9.98684	0.999877	0.283648	11.1517
GOTERM_BP_FAT	GO:0051253~negative regulation of RNA metabolic process	9	3.39623	0.00758	ENSDARG00000055493, ENSDARG00000019335, ENSDARG00000063153, ENSDARG00000062420, ENSDARG00000091756, ENSDARG00000086345, ENSDARG00000056292, ENSDARG00000045131, ENSDARG00000056175	152	270	14421	3.1625	0.999918	0.285289	11.6145
GOTERM_BP_FAT	GO:0021603~cranial nerve formation	3	1.13207	0.007876	ENSDARG00000060115, ENSDARG00000101735, ENSDARG00000001889	152	13	14421	21.8942	0.999943	0.286102	12.0415
GOTERM_BP_FAT	GO:2000112~regulation of cellular macromolecule biosynthetic process	33	12.4528	0.009012	ENSDARG00000019335, ENSDARG00000097493, ENSDARG00000057649, ENSDARG00000069675, ENSDARG00000007097, ENSDARG00000021163, ENSDARG00000044375, ENSDARG00000056175, ENSDARG00000056732, ENSDARG00000075330, ENSDARG00000062420, ENSDARG00000011989, ENSDARG00000023058, ENSDARG00000086345, ENSDARG00000056292, ENSDARG00000070220, ENSDARG00000069737, ENSDARG00000025789, ENSDARG00000055493, ENSDARG00000013539,…	152	2006	14421	1.56075	0.999986	0.311326	13.6617
GOTERM_BP_FAT	GO:0006312~mitotic recombination	3	1.13207	0.009126	ENSDARG00000098211, ENSDARG00000026400, ENSDARG00000037046	152	14	14421	20.3304	0.999988	0.306176	13.8225
GOTERM_BP_FAT	GO:0051171~regulation of nitrogen compound metabolic process	34	12.8302	0.009435	ENSDARG00000019335, ENSDARG00000097493, ENSDARG00000057649, ENSDARG00000008662, ENSDARG00000069675, ENSDARG00000007097, ENSDARG00000021163, ENSDARG00000044375, ENSDARG00000056175, ENSDARG00000056732, ENSDARG00000075330, ENSDARG00000062420, ENSDARG00000011989, ENSDARG00000023058, ENSDARG00000086345, ENSDARG00000056292, ENSDARG00000070220, ENSDARG00000069737, ENSDARG00000025789, ENSDARG00000055493,…	152	2093	14421	1.54121	0.999992	0.306598	14.257
GOTERM_BP_FAT	GO:0048699~generation of neurons	17	6.41509	0.009443	ENSDARG00000058179, ENSDARG00000099175, ENSDARG00000091756, ENSDARG00000098295, ENSDARG00000033655, ENSDARG00000021163, ENSDARG00000056732, ENSDARG00000070822, ENSDARG00000011989, ENSDARG00000077811, ENSDARG00000005374, ENSDARG00000070107, ENSDARG00000060115, ENSDARG00000056292, ENSDARG00000040321, ENSDARG00000002587, ENSDARG00000077906	152	798	14421	2.02115	0.999992	0.29909	14.2691
GOTERM_BP_FAT	GO:0000724~double-strand break repair via homologous recombination	4	1.50943	0.009585	ENSDARG00000076755, ENSDARG00000026400, ENSDARG00000037046, ENSDARG00000004692	152	42	14421	9.03571	0.999993	0.295394	14.4676
GOTERM_BP_FAT	GO:0034645~cellular macromolecule biosynthetic process	43	16.2264	0.009703	ENSDARG00000019335, ENSDARG00000097493, ENSDARG00000057649, ENSDARG00000074428, ENSDARG00000069675, ENSDARG00000007097, ENSDARG00000053463, ENSDARG00000021163, ENSDARG00000044375, ENSDARG00000056175, ENSDARG00000056732, ENSDARG00000075330, ENSDARG00000055172, ENSDARG00000046133, ENSDARG00000098211, ENSDARG00000062420, ENSDARG00000103648, ENSDARG00000011989, ENSDARG00000023058, ENSDARG00000060865,…	152	2840	14421	1.43649	0.999994	0.291314	14.6336
GOTERM_BP_FAT	GO:0030182~neuron differentiation	16	6.03774	0.00996	ENSDARG00000099175, ENSDARG00000091756, ENSDARG00000098295, ENSDARG00000033655, ENSDARG00000021163, ENSDARG00000056732, ENSDARG00000070822, ENSDARG00000011989, ENSDARG00000077811, ENSDARG00000005374, ENSDARG00000070107, ENSDARG00000060115, ENSDARG00000056292, ENSDARG00000040321, ENSDARG00000002587, ENSDARG00000077906	152	733	14421	2.07094	0.999996	0.290842	14.9919
GOTERM_BP_FAT	GO:0010556~regulation of macromolecule biosynthetic process	33	12.4528	0.010089	ENSDARG00000019335, ENSDARG00000097493, ENSDARG00000057649, ENSDARG00000069675, ENSDARG00000007097, ENSDARG00000021163, ENSDARG00000044375, ENSDARG00000056175, ENSDARG00000056732, ENSDARG00000075330, ENSDARG00000062420, ENSDARG00000011989, ENSDARG00000023058, ENSDARG00000086345, ENSDARG00000056292, ENSDARG00000070220, ENSDARG00000069737, ENSDARG00000025789, ENSDARG00000055493, ENSDARG00000013539,…	152	2022	14421	1.54841	0.999996	0.287337	15.1717
GOTERM_BP_FAT	GO:0000725~recombinational repair	4	1.50943	0.010226	ENSDARG00000076755, ENSDARG00000026400, ENSDARG00000037046, ENSDARG00000004692	152	43	14421	8.82558	0.999997	0.284176	15.3614
GOTERM_BP_FAT	GO:0000122~negative regulation of transcription from RNA polymerase II promoter	6	2.26415	0.011848	ENSDARG00000055493, ENSDARG00000063153, ENSDARG00000062420, ENSDARG00000091756, ENSDARG00000086345, ENSDARG00000056175	152	130	14421	4.37885	1	0.314588	17.5845
GOTERM_BP_FAT	GO:0010468~regulation of gene expression	33	12.4528	0.013345	ENSDARG00000019335, ENSDARG00000097493, ENSDARG00000057649, ENSDARG00000069675, ENSDARG00000007097, ENSDARG00000021163, ENSDARG00000044375, ENSDARG00000056175, ENSDARG00000056732, ENSDARG00000075330, ENSDARG00000062420, ENSDARG00000011989, ENSDARG00000023058, ENSDARG00000086345, ENSDARG00000056292, ENSDARG00000070220, ENSDARG00000069737, ENSDARG00000025789, ENSDARG00000055493, ENSDARG00000013539,…	152	2063	14421	1.51763	1	0.339756	19.5875
GOTERM_BP_FAT	GO:0033554~cellular response to stress	13	4.90566	0.013446	ENSDARG00000055493, ENSDARG00000076755, ENSDARG00000044216, ENSDARG00000026400, ENSDARG00000099175, ENSDARG00000043275, ENSDARG00000008662, ENSDARG00000056175, ENSDARG00000070822, ENSDARG00000059856, ENSDARG00000098211, ENSDARG00000037046, ENSDARG00000004692	152	553	14421	2.23034	1	0.335076	19.72
GOTERM_BP_FAT	GO:0045934~negative regulation of nucleobase-containing compound metabolic process	9	3.39623	0.013473	ENSDARG00000055493, ENSDARG00000019335, ENSDARG00000063153, ENSDARG00000062420, ENSDARG00000091756, ENSDARG00000086345, ENSDARG00000056292, ENSDARG00000045131, ENSDARG00000056175	152	299	14421	2.85577	1	0.329139	19.7565
GOTERM_BP_FAT	GO:0030030~cell projection organization	15	5.66038	0.013849	ENSDARG00000041621, ENSDARG00000044216, ENSDARG00000099175, ENSDARG00000098295, ENSDARG00000033655, ENSDARG00000057635, ENSDARG00000056732, ENSDARG00000004131, ENSDARG00000070822, ENSDARG00000100584, ENSDARG00000093498, ENSDARG00000060115, ENSDARG00000011257, ENSDARG00000002587, ENSDARG00000077906	152	692	14421	2.05654	1	0.330255	20.2509
GOTERM_BP_FAT	GO:0021602~cranial nerve morphogenesis	3	1.13207	0.01493	ENSDARG00000060115, ENSDARG00000101735, ENSDARG00000001889	152	18	14421	15.8125	1	0.344633	21.6578
GOTERM_BP_FAT	GO:0048593~camera-type eye morphogenesis	6	2.26415	0.017801	ENSDARG00000077811, ENSDARG00000005374, ENSDARG00000091756, ENSDARG00000070107, ENSDARG00000021163, ENSDARG00000040321	152	144	14421	3.95312	1	0.389409	25.2811
GOTERM_BP_FAT	GO:0090596~sensory organ morphogenesis	8	3.01887	0.018594	ENSDARG00000011989, ENSDARG00000077811, ENSDARG00000005374, ENSDARG00000091756, ENSDARG00000070107, ENSDARG00000021163, ENSDARG00000040321, ENSDARG00000015266	152	257	14421	2.95331	1	0.396089	26.2549
GOTERM_BP_FAT	GO:0022402~cell cycle process	10	3.77359	0.01862	ENSDARG00000094892, ENSDARG00000105258, ENSDARG00000039354, ENSDARG00000026400, ENSDARG00000005374, ENSDARG00000008662, ENSDARG00000057100, ENSDARG00000075347, ENSDARG00000037046, ENSDARG00000004692	152	380	14421	2.49671	1	0.389991	26.2861
GOTERM_BP_FAT	GO:0060042~retina morphogenesis in camera-type eye	5	1.88679	0.020202	ENSDARG00000005374, ENSDARG00000091756, ENSDARG00000070107, ENSDARG00000021163, ENSDARG00000040321	152	99	14421	4.79167	1	0.40875	28.1902
GOTERM_BP_FAT	GO:0048666~neuron development	13	4.90566	0.021234	ENSDARG00000099175, ENSDARG00000098295, ENSDARG00000033655, ENSDARG00000021163, ENSDARG00000056732, ENSDARG00000070822, ENSDARG00000011989, ENSDARG00000077811, ENSDARG00000070107, ENSDARG00000060115, ENSDARG00000056292, ENSDARG00000002587, ENSDARG00000077906	152	590	14421	2.09047	1	0.418062	29.4085
GOTERM_BP_FAT	GO:0042461~photoreceptor cell development	4	1.50943	0.021812	ENSDARG00000011989, ENSDARG00000077811, ENSDARG00000070107, ENSDARG00000021163	152	57	14421	6.65789	1	0.420253	30.0818
GOTERM_BP_FAT	GO:0000226~microtubule cytoskeleton organization	7	2.64151	0.026185	ENSDARG00000105258, ENSDARG00000039354, ENSDARG00000078947, ENSDARG00000005374, ENSDARG00000008662, ENSDARG00000100584, ENSDARG00000033655	152	216	14421	3.07465	1	0.474313	34.9841
GOTERM_BP_FAT	GO:0000280~nuclear division	7	2.64151	0.028855	ENSDARG00000039354, ENSDARG00000026400, ENSDARG00000005374, ENSDARG00000008662, ENSDARG00000057100, ENSDARG00000075347, ENSDARG00000037046	152	221	14421	3.00509	1	0.501396	37.8169
GOTERM_BP_FAT	GO:0048678~response to axon injury	3	1.13207	0.030035	ENSDARG00000099175, ENSDARG00000002587, ENSDARG00000070822	152	26	14421	10.9471	1	0.508929	39.0317
GOTERM_BP_FAT	GO:0043010~camera-type eye development	8	3.01887	0.030469	ENSDARG00000077811, ENSDARG00000005374, ENSDARG00000091756, ENSDARG00000070107, ENSDARG00000053502, ENSDARG00000021163, ENSDARG00000040321, ENSDARG00000015266	152	285	14421	2.66316	1	0.50749	39.4729
GOTERM_BP_FAT	GO:0044782~cilium organization	6	2.26415	0.031069	ENSDARG00000041621, ENSDARG00000044216, ENSDARG00000100584, ENSDARG00000011257, ENSDARG00000004131, ENSDARG00000057635	152	167	14421	3.40868	1	0.507998	40.0777
GOTERM_BP_FAT	GO:0006259~DNA metabolic process	10	3.77359	0.031424	ENSDARG00000076755, ENSDARG00000059856, ENSDARG00000098211, ENSDARG00000062420, ENSDARG00000044216, ENSDARG00000026400, ENSDARG00000043275, ENSDARG00000008662, ENSDARG00000037046, ENSDARG00000004692	152	417	14421	2.27518	1	0.50574	40.4329
GOTERM_BP_FAT	GO:0001654~eye development	9	3.39623	0.032399	ENSDARG00000011989, ENSDARG00000077811, ENSDARG00000005374, ENSDARG00000091756, ENSDARG00000070107, ENSDARG00000053502, ENSDARG00000021163, ENSDARG00000040321, ENSDARG00000015266	152	353	14421	2.41891	1	0.510403	41.3986
GOTERM_BP_FAT	GO:0006357~regulation of transcription from RNA polymerase II promoter	13	4.90566	0.038052	ENSDARG00000013539, ENSDARG00000019013, ENSDARG00000055493, ENSDARG00000063153, ENSDARG00000104361, ENSDARG00000062420, ENSDARG00000057649, ENSDARG00000009823, ENSDARG00000091756, ENSDARG00000086345, ENSDARG00000035508, ENSDARG00000056175, ENSDARG00000077906	152	644	14421	1.91518	1	0.562524	46.7137
GOTERM_BP_FAT	GO:0007423~sensory organ development	11	4.15094	0.040609	ENSDARG00000011989, ENSDARG00000077811, ENSDARG00000005374, ENSDARG00000045268, ENSDARG00000091756, ENSDARG00000070107, ENSDARG00000053502, ENSDARG00000058880, ENSDARG00000021163, ENSDARG00000040321, ENSDARG00000015266	152	507	14421	2.05843	1	0.580415	48.9665
GOTERM_BP_FAT	GO:0006307~DNA dealkylation involved in DNA repair	2	0.754717	0.041234	ENSDARG00000044216, ENSDARG00000043275	152	4	14421	47.4375	1	0.579973	49.5032
GOTERM_BP_FAT	GO:0060221~retinal rod cell differentiation	2	0.754717	0.041234	ENSDARG00000005374, ENSDARG00000091756	152	4	14421	47.4375	1	0.579973	49.5032
GOTERM_BP_FAT	GO:0000707~meiotic DNA recombinase assembly	2	0.754717	0.041234	ENSDARG00000026400, ENSDARG00000037046	152	4	14421	47.4375	1	0.579973	49.5032
GOTERM_BP_FAT	GO:0002088~lens development in camera-type eye	3	1.13207	0.044016	ENSDARG00000077811, ENSDARG00000053502, ENSDARG00000015266	152	32	14421	8.89453	1	0.598313	51.8284
GOTERM_BP_FAT	GO:0048285~organelle fission	7	2.64151	0.046359	ENSDARG00000039354, ENSDARG00000026400, ENSDARG00000005374, ENSDARG00000008662, ENSDARG00000057100, ENSDARG00000075347, ENSDARG00000037046	152	248	14421	2.67792	1	0.611825	53.709
GOTERM_BP_FAT	GO:1903047~mitotic cell cycle process	7	2.64151	0.047111	ENSDARG00000094892, ENSDARG00000039354, ENSDARG00000005374, ENSDARG00000008662, ENSDARG00000057100, ENSDARG00000075347, ENSDARG00000004692	152	249	14421	2.66717	1	0.612	54.2976
GOTERM_BP_FAT	GO:0009966~regulation of signal transduction	16	6.03774	0.049278	ENSDARG00000088630, ENSDARG00000044216, ENSDARG00000101735, ENSDARG00000053463, ENSDARG00000045131, ENSDARG00000076020, ENSDARG00000056175, ENSDARG00000004597, ENSDARG00000032199, ENSDARG00000077811, ENSDARG00000044924, ENSDARG00000075222, ENSDARG00000062030, ENSDARG00000070873, ENSDARG00000011257, ENSDARG00000077906	152	898	14421	1.69042	1	0.623158	55.9553
GOTERM_BP_FAT	GO:0060041~retina development in camera-type eye	6	2.26415	0.051419	ENSDARG00000005374, ENSDARG00000091756, ENSDARG00000070107, ENSDARG00000021163, ENSDARG00000040321, ENSDARG00000015266	152	192	14421	2.96484	1	0.633512	57.5375
GOTERM_BP_FAT	GO:0048646~anatomical structure formation involved in morphogenesis	15	5.66038	0.054627	ENSDARG00000055552, ENSDARG00000019335, ENSDARG00000041621, ENSDARG00000058179, ENSDARG00000044216, ENSDARG00000101735, ENSDARG00000076020, ENSDARG00000056732, ENSDARG00000077811, ENSDARG00000032272, ENSDARG00000100584, ENSDARG00000060115, ENSDARG00000011257, ENSDARG00000056292, ENSDARG00000001889	152	834	14421	1.70639	1	0.650765	59.8082
GOTERM_BP_FAT	GO:0009409~response to cold	2	0.754717	0.061214	ENSDARG00000013351, ENSDARG00000099175	152	6	14421	31.625	1	0.688169	64.119
GOTERM_BP_FAT	GO:0042157~lipoprotein metabolic process	4	1.50943	0.063162	ENSDARG00000074428, ENSDARG00000094929, ENSDARG00000057206, ENSDARG00000104228	152	87	14421	4.36207	1	0.694538	65.3087
GOTERM_BP_FAT	GO:1902589~single-organism organelle organization	16	6.03774	0.063404	ENSDARG00000039354, ENSDARG00000041621, ENSDARG00000044216, ENSDARG00000055400, ENSDARG00000008662, ENSDARG00000033655, ENSDARG00000041511, ENSDARG00000057635, ENSDARG00000004131, ENSDARG00000105258, ENSDARG00000011998, ENSDARG00000078947, ENSDARG00000005374, ENSDARG00000100584, ENSDARG00000011257, ENSDARG00000002587	152	931	14421	1.63051	1	0.690673	65.4534
GOTERM_BP_FAT	GO:0010558~negative regulation of macromolecule biosynthetic process	9	3.39623	0.064444	ENSDARG00000055493, ENSDARG00000019335, ENSDARG00000063153, ENSDARG00000062420, ENSDARG00000091756, ENSDARG00000086345, ENSDARG00000056292, ENSDARG00000045131, ENSDARG00000056175	152	407	14421	2.09797	1	0.691558	66.0709
GOTERM_BP_FAT	GO:2000113~negative regulation of cellular macromolecule biosynthetic process	9	3.39623	0.064444	ENSDARG00000055493, ENSDARG00000019335, ENSDARG00000063153, ENSDARG00000062420, ENSDARG00000091756, ENSDARG00000086345, ENSDARG00000056292, ENSDARG00000045131, ENSDARG00000056175	152	407	14421	2.09797	1	0.691558	66.0709
GOTERM_BP_FAT	GO:0010467~gene expression	40	15.0943	0.067883	ENSDARG00000019335, ENSDARG00000097493, ENSDARG00000057649, ENSDARG00000069675, ENSDARG00000007097, ENSDARG00000021163, ENSDARG00000044375, ENSDARG00000056175, ENSDARG00000056732, ENSDARG00000075330, ENSDARG00000055172, ENSDARG00000062420, ENSDARG00000103648, ENSDARG00000011989, ENSDARG00000023058, ENSDARG00000060865, ENSDARG00000086345, ENSDARG00000056292, ENSDARG00000089033, ENSDARG00000070220,…	152	2963	14421	1.2808	1	0.70588	68.039
GOTERM_BP_FAT	GO:0042148~strand invasion	2	0.754717	0.071048	ENSDARG00000026400, ENSDARG00000037046	152	7	14421	27.1071	1	0.717801	69.7547
GOTERM_BP_FAT	GO:0010605~negative regulation of macromolecule metabolic process	11	4.15094	0.071812	ENSDARG00000055493, ENSDARG00000094892, ENSDARG00000019335, ENSDARG00000063153, ENSDARG00000062420, ENSDARG00000091756, ENSDARG00000086345, ENSDARG00000056292, ENSDARG00000045131, ENSDARG00000056175, ENSDARG00000004597	152	563	14421	1.85369	1	0.716845	70.1562
GOTERM_BP_FAT	GO:0009887~organ morphogenesis	12	4.5283	0.074263	ENSDARG00000058421, ENSDARG00000055552, ENSDARG00000011989, ENSDARG00000077811, ENSDARG00000005374, ENSDARG00000091756, ENSDARG00000100584, ENSDARG00000070107, ENSDARG00000056292, ENSDARG00000021163, ENSDARG00000040321, ENSDARG00000015266	152	642	14421	1.77336	1	0.724417	71.4094
GOTERM_BP_FAT	GO:0031327~negative regulation of cellular biosynthetic process	9	3.39623	0.075159	ENSDARG00000055493, ENSDARG00000019335, ENSDARG00000063153, ENSDARG00000062420, ENSDARG00000091756, ENSDARG00000086345, ENSDARG00000056292, ENSDARG00000045131, ENSDARG00000056175	152	421	14421	2.02821	1	0.724079	71.8551
GOTERM_BP_FAT	GO:0031324~negative regulation of cellular metabolic process	11	4.15094	0.075181	ENSDARG00000055493, ENSDARG00000094892, ENSDARG00000019335, ENSDARG00000063153, ENSDARG00000062420, ENSDARG00000091756, ENSDARG00000086345, ENSDARG00000056292, ENSDARG00000045131, ENSDARG00000056175, ENSDARG00000004597	152	568	14421	1.83737	1	0.719471	71.8658
GOTERM_BP_FAT	GO:0009890~negative regulation of biosynthetic process	9	3.39623	0.075963	ENSDARG00000055493, ENSDARG00000019335, ENSDARG00000063153, ENSDARG00000062420, ENSDARG00000091756, ENSDARG00000086345, ENSDARG00000056292, ENSDARG00000045131, ENSDARG00000056175	152	422	14421	2.0234	1	0.718651	72.2497
GOTERM_BP_FAT	GO:0010629~negative regulation of gene expression	9	3.39623	0.080063	ENSDARG00000055493, ENSDARG00000019335, ENSDARG00000063153, ENSDARG00000062420, ENSDARG00000091756, ENSDARG00000086345, ENSDARG00000056292, ENSDARG00000045131, ENSDARG00000056175	152	427	14421	1.99971	1	0.733497	74.1815
GOTERM_BP_FAT	GO:0015936~coenzyme A metabolic process	2	0.754717	0.080779	ENSDARG00000052734, ENSDARG00000003311	152	8	14421	23.7188	1	0.732279	74.5056
GOTERM_BP_FAT	GO:0051172~negative regulation of nitrogen compound metabolic process	9	3.39623	0.082586	ENSDARG00000055493, ENSDARG00000019335, ENSDARG00000063153, ENSDARG00000062420, ENSDARG00000091756, ENSDARG00000086345, ENSDARG00000056292, ENSDARG00000045131, ENSDARG00000056175	152	430	14421	1.98576	1	0.735981	75.3066
GOTERM_BP_FAT	GO:0007093~mitotic cell cycle checkpoint	3	1.13207	0.083623	ENSDARG00000057100, ENSDARG00000075347, ENSDARG00000004692	152	46	14421	6.1875	1	0.736198	75.7558
GOTERM_BP_FAT	GO:0048048~embryonic eye morphogenesis	3	1.13207	0.083623	ENSDARG00000077811, ENSDARG00000070107, ENSDARG00000015266	152	46	14421	6.1875	1	0.736198	75.7558
GOTERM_BP_FAT	GO:0021545~cranial nerve development	3	1.13207	0.086761	ENSDARG00000060115, ENSDARG00000101735, ENSDARG00000001889	152	47	14421	6.05585	1	0.745384	77.0681
GOTERM_BP_FAT	GO:0007067~mitotic nuclear division	5	1.88679	0.087367	ENSDARG00000039354, ENSDARG00000005374, ENSDARG00000008662, ENSDARG00000057100, ENSDARG00000075347	152	160	14421	2.96484	1	0.743699	77.3137
GOTERM_BP_FAT	GO:0007417~central nervous system development	11	4.15094	0.087368	ENSDARG00000058421, ENSDARG00000077811, ENSDARG00000058179, ENSDARG00000071496, ENSDARG00000009823, ENSDARG00000099175, ENSDARG00000101735, ENSDARG00000056292, ENSDARG00000011257, ENSDARG00000069737, ENSDARG00000059073	152	585	14421	1.78397	1	0.739518	77.3144
GOTERM_BP_FAT	GO:0045003~double-strand break repair via synthesis-dependent strand annealing	2	0.754717	0.09041	ENSDARG00000026400, ENSDARG00000037046	152	9	14421	21.0833	1	0.747901	78.5104
GOTERM_BP_FAT	GO:0035510~DNA dealkylation	2	0.754717	0.09041	ENSDARG00000044216, ENSDARG00000043275	152	9	14421	21.0833	1	0.747901	78.5104
GOTERM_BP_FAT	GO:0000730~DNA recombinase assembly	2	0.754717	0.09041	ENSDARG00000026400, ENSDARG00000037046	152	9	14421	21.0833	1	0.747901	78.5104
GOTERM_BP_FAT	GO:0009892~negative regulation of metabolic process	11	4.15094	0.091942	ENSDARG00000055493, ENSDARG00000094892, ENSDARG00000019335, ENSDARG00000063153, ENSDARG00000062420, ENSDARG00000091756, ENSDARG00000086345, ENSDARG00000056292, ENSDARG00000045131, ENSDARG00000056175, ENSDARG00000004597	152	591	14421	1.76586	1	0.749962	79.0904
GOTERM_BP_FAT	GO:2000027~regulation of organ morphogenesis	3	1.13207	0.093139	ENSDARG00000055552, ENSDARG00000011989, ENSDARG00000056292	152	49	14421	5.80867	1	0.750664	79.5332
GOTERM_BP_FAT	GO:0000278~mitotic cell cycle	7	2.64151	0.09444	ENSDARG00000094892, ENSDARG00000039354, ENSDARG00000005374, ENSDARG00000008662, ENSDARG00000057100, ENSDARG00000075347, ENSDARG00000004692	152	299	14421	2.22115	1	0.751752	80.0043
GOTERM_BP_FAT	GO:0010646~regulation of cell communication	16	6.03774	0.094458	ENSDARG00000088630, ENSDARG00000044216, ENSDARG00000101735, ENSDARG00000053463, ENSDARG00000045131, ENSDARG00000076020, ENSDARG00000056175, ENSDARG00000004597, ENSDARG00000032199, ENSDARG00000077811, ENSDARG00000044924, ENSDARG00000075222, ENSDARG00000062030, ENSDARG00000070873, ENSDARG00000011257, ENSDARG00000077906	152	989	14421	1.53488	1	0.747906	80.0109
GOTERM_BP_FAT	GO:0021675~nerve development	3	1.13207	0.099649	ENSDARG00000060115, ENSDARG00000101735, ENSDARG00000001889	152	51	14421	5.58088	1	0.76345	81.7912

## Sheet: Upregulated
Category	Term	Count	X.	PValue	Genes	List.Total	Pop.Hits	Pop.Total	Fold.Enrichment	Bonferroni	Benjamini	FDR
GOTERM_BP_FAT	GO:0008380~RNA splicing	33	10.2167	2.01e-25	ENSDARG00000035434, ENSDARG00000007092, ENSDARG00000040440, ENSDARG00000033175, ENSDARG00000026180, ENSDARG00000063466, ENSDARG00000069878, ENSDARG00000056235, ENSDARG00000009753, ENSDARG00000056649, ENSDARG00000067639, ENSDARG00000024651, ENSDARG00000016775, ENSDARG00000005945, ENSDARG00000013150, ENSDARG00000086425, ENSDARG00000021107, ENSDARG00000099667, ENSDARG00000045155, ENSDARG00000058328,…	217	181	14421	12.1163	3.1e-22	3.1e-22	3.35e-22
GOTERM_BP_FAT	GO:0000375~RNA splicing, via transesterification reactions	30	9.28793	4.4e-25	ENSDARG00000007092, ENSDARG00000040440, ENSDARG00000033175, ENSDARG00000026180, ENSDARG00000063466, ENSDARG00000069878, ENSDARG00000009753, ENSDARG00000056649, ENSDARG00000067639, ENSDARG00000024651, ENSDARG00000005945, ENSDARG00000016775, ENSDARG00000013150, ENSDARG00000086425, ENSDARG00000021107, ENSDARG00000099667, ENSDARG00000045155, ENSDARG00000058328, ENSDARG00000105037, ENSDARG00000041908,…	217	141	14421	14.1396	6.79e-22	3.39e-22	7.34e-22
GOTERM_BP_FAT	GO:0000398~mRNA splicing, via spliceosome	29	8.97833	5.57e-24	ENSDARG00000007092, ENSDARG00000040440, ENSDARG00000033175, ENSDARG00000026180, ENSDARG00000063466, ENSDARG00000069878, ENSDARG00000009753, ENSDARG00000056649, ENSDARG00000067639, ENSDARG00000024651, ENSDARG00000005945, ENSDARG00000016775, ENSDARG00000013150, ENSDARG00000086425, ENSDARG00000021107, ENSDARG00000099667, ENSDARG00000045155, ENSDARG00000058328, ENSDARG00000105037, ENSDARG00000041908,…	217	139	14421	13.865	8.6e-21	2.87e-21	9.29e-21
GOTERM_BP_FAT	GO:0000377~RNA splicing, via transesterification reactions with bulged adenosine as nucleophile	29	8.97833	5.57e-24	ENSDARG00000007092, ENSDARG00000040440, ENSDARG00000033175, ENSDARG00000026180, ENSDARG00000063466, ENSDARG00000069878, ENSDARG00000009753, ENSDARG00000056649, ENSDARG00000067639, ENSDARG00000024651, ENSDARG00000005945, ENSDARG00000016775, ENSDARG00000013150, ENSDARG00000086425, ENSDARG00000021107, ENSDARG00000099667, ENSDARG00000045155, ENSDARG00000058328, ENSDARG00000105037, ENSDARG00000041908,…	217	139	14421	13.865	8.6e-21	2.87e-21	9.29e-21
GOTERM_BP_FAT	GO:0006397~mRNA processing	33	10.2167	2.18e-22	ENSDARG00000035434, ENSDARG00000007092, ENSDARG00000040440, ENSDARG00000033175, ENSDARG00000026180, ENSDARG00000063466, ENSDARG00000069878, ENSDARG00000056235, ENSDARG00000009753, ENSDARG00000056649, ENSDARG00000067639, ENSDARG00000024651, ENSDARG00000016775, ENSDARG00000005945, ENSDARG00000013150, ENSDARG00000086425, ENSDARG00000021107, ENSDARG00000099667, ENSDARG00000045155, ENSDARG00000058328,…	217	225	14421	9.74691	3.36e-19	8.4e-20	3.63e-19
GOTERM_BP_FAT	GO:0016071~mRNA metabolic process	33	10.2167	8.97e-19	ENSDARG00000035434, ENSDARG00000007092, ENSDARG00000040440, ENSDARG00000033175, ENSDARG00000026180, ENSDARG00000063466, ENSDARG00000069878, ENSDARG00000056235, ENSDARG00000009753, ENSDARG00000056649, ENSDARG00000067639, ENSDARG00000024651, ENSDARG00000016775, ENSDARG00000005945, ENSDARG00000013150, ENSDARG00000086425, ENSDARG00000021107, ENSDARG00000099667, ENSDARG00000045155, ENSDARG00000058328,…	217	295	14421	7.43409	1.38e-15	2.77e-16	1.5e-15
GOTERM_BP_FAT	GO:0006396~RNA processing	38	11.7647	4.43e-16	ENSDARG00000035434, ENSDARG00000007092, ENSDARG00000040440, ENSDARG00000033175, ENSDARG00000026180, ENSDARG00000063466, ENSDARG00000069878, ENSDARG00000056235, ENSDARG00000009753, ENSDARG00000056649, ENSDARG00000067639, ENSDARG00000024651, ENSDARG00000012140, ENSDARG00000016775, ENSDARG00000005945, ENSDARG00000013150, ENSDARG00000021107, ENSDARG00000086425, ENSDARG00000099667, ENSDARG00000045155,…	217	495	14421	5.10169	6.85e-13	1.14e-13	7.44e-13
GOTERM_BP_FAT	GO:0016070~RNA metabolic process	84	26.0062	1.35e-13	ENSDARG00000035434, ENSDARG00000040440, ENSDARG00000007092, ENSDARG00000055751, ENSDARG00000038737, ENSDARG00000004724, ENSDARG00000026180, ENSDARG00000063466, ENSDARG00000056235, ENSDARG00000044404, ENSDARG00000026183, ENSDARG00000009753, ENSDARG00000007657, ENSDARG00000076560, ENSDARG00000059951, ENSDARG00000088290, ENSDARG00000005945, ENSDARG00000016775, ENSDARG00000033443, ENSDARG00000015355,…	217	2511	14421	2.22315	2.08e-10	2.97e-11	2.24e-10
GOTERM_BP_FAT	GO:0010467~gene expression	90	27.8638	2.89e-12	ENSDARG00000035434, ENSDARG00000040440, ENSDARG00000007092, ENSDARG00000055751, ENSDARG00000100513, ENSDARG00000038737, ENSDARG00000004724, ENSDARG00000026180, ENSDARG00000063466, ENSDARG00000056235, ENSDARG00000026183, ENSDARG00000044404, ENSDARG00000009753, ENSDARG00000007657, ENSDARG00000076560, ENSDARG00000088290, ENSDARG00000037350, ENSDARG00000005945, ENSDARG00000016775, ENSDARG00000033443,…	217	2963	14421	2.01858	4.46e-09	5.57e-10	4.82e-09
GOTERM_BP_FAT	GO:0071826~ribonucleoprotein complex subunit organization	16	4.95356	1.84e-09	ENSDARG00000007092, ENSDARG00000040440, ENSDARG00000033175, ENSDARG00000026180, ENSDARG00000041908, ENSDARG00000076509, ENSDARG00000063466, ENSDARG00000055903, ENSDARG00000059951, ENSDARG00000041887, ENSDARG00000056932, ENSDARG00000005945, ENSDARG00000021107, ENSDARG00000091367, ENSDARG00000002591, ENSDARG00000007901	217	136	14421	7.81838	2.84e-06	3.16e-07	3.07e-06
GOTERM_BP_FAT	GO:0022618~ribonucleoprotein complex assembly	14	4.33437	4.23e-08	ENSDARG00000007092, ENSDARG00000040440, ENSDARG00000033175, ENSDARG00000026180, ENSDARG00000041908, ENSDARG00000076509, ENSDARG00000063466, ENSDARG00000055903, ENSDARG00000041887, ENSDARG00000005945, ENSDARG00000021107, ENSDARG00000091367, ENSDARG00000007901, ENSDARG00000002591	217	124	14421	7.50312	6.52e-05	6.52e-06	7.05e-05
GOTERM_BP_FAT	GO:0022613~ribonucleoprotein complex biogenesis	18	5.57275	9.87e-07	ENSDARG00000007092, ENSDARG00000040440, ENSDARG00000033175, ENSDARG00000026180, ENSDARG00000041908, ENSDARG00000076509, ENSDARG00000069878, ENSDARG00000063466, ENSDARG00000055903, ENSDARG00000041887, ENSDARG00000005945, ENSDARG00000055838, ENSDARG00000036995, ENSDARG00000015676, ENSDARG00000021107, ENSDARG00000091367, ENSDARG00000002591, ENSDARG00000007901	217	278	14421	4.30292	0.001522	0.000139	0.001646
GOTERM_BP_FAT	GO:0000245~spliceosomal complex assembly	6	1.85759	1.2e-05	ENSDARG00000055903, ENSDARG00000041887, ENSDARG00000041908, ENSDARG00000063466, ENSDARG00000021107, ENSDARG00000007901	217	21	14421	18.9875	0.018414	0.001548	0.02008
GOTERM_BP_FAT	GO:0044085~cellular component biogenesis	38	11.7647	5.43e-05	ENSDARG00000007092, ENSDARG00000040440, ENSDARG00000033175, ENSDARG00000035559, ENSDARG00000026180, ENSDARG00000063466, ENSDARG00000069878, ENSDARG00000059951, ENSDARG00000088290, ENSDARG00000005945, ENSDARG00000004256, ENSDARG00000021107, ENSDARG00000006757, ENSDARG00000030887, ENSDARG00000015010, ENSDARG00000035961, ENSDARG00000002591, ENSDARG00000101236, ENSDARG00000053455, ENSDARG00000063522,…	217	1261	14421	2.00265	0.080395	0.006426	0.090517
GOTERM_BP_FAT	GO:0022607~cellular component assembly	34	10.5263	8.92e-05	ENSDARG00000007092, ENSDARG00000040440, ENSDARG00000033175, ENSDARG00000035559, ENSDARG00000026180, ENSDARG00000063466, ENSDARG00000059951, ENSDARG00000088290, ENSDARG00000005945, ENSDARG00000004256, ENSDARG00000021107, ENSDARG00000006757, ENSDARG00000030887, ENSDARG00000015010, ENSDARG00000035961, ENSDARG00000002591, ENSDARG00000101236, ENSDARG00000053455, ENSDARG00000063522, ENSDARG00000078784,…	217	1096	14421	2.0616	0.128585	0.009783	0.148606
GOTERM_BP_FAT	GO:0000387~spliceosomal snRNP assembly	5	1.54799	0.000196	ENSDARG00000040440, ENSDARG00000033175, ENSDARG00000005945, ENSDARG00000026180, ENSDARG00000091367	217	20	14421	16.6141	0.2615	0.020006	0.327001
GOTERM_BP_FAT	GO:1901409~positive regulation of phosphorylation of RNA polymerase II C-terminal domain	4	1.23839	0.00026	ENSDARG00000012140, ENSDARG00000036685, ENSDARG00000055124, ENSDARG00000007657	217	9	14421	29.5361	0.33096	0.024807	0.433324
GOTERM_BP_FAT	GO:0006351~transcription, DNA-templated	39	12.0743	0.000305	ENSDARG00000031683, ENSDARG00000055751, ENSDARG00000035559, ENSDARG00000004724, ENSDARG00000071150, ENSDARG00000088881, ENSDARG00000007657, ENSDARG00000026183, ENSDARG00000088290, ENSDARG00000012140, ENSDARG00000005284, ENSDARG00000033443, ENSDARG00000008818, ENSDARG00000004256, ENSDARG00000068641, ENSDARG00000052471, ENSDARG00000002591, ENSDARG00000015355, ENSDARG00000008174, ENSDARG00000012649,…	217	1424	14421	1.82008	0.37518	0.027285	0.506863
GOTERM_BP_FAT	GO:0045787~positive regulation of cell cycle	6	1.85759	0.000309	ENSDARG00000012140, ENSDARG00000035559, ENSDARG00000033443, ENSDARG00000036685, ENSDARG00000055124, ENSDARG00000007657	217	40	14421	9.96843	0.379305	0.026147	0.513983
GOTERM_BP_FAT	GO:1901407~regulation of phosphorylation of RNA polymerase II C-terminal domain	4	1.23839	0.000368	ENSDARG00000012140, ENSDARG00000036685, ENSDARG00000055124, ENSDARG00000007657	217	10	14421	26.5825	0.43326	0.029445	0.61169
GOTERM_BP_FAT	GO:0097659~nucleic acid-templated transcription	47	14.5511	0.000642	ENSDARG00000053773, ENSDARG00000090851, ENSDARG00000031683, ENSDARG00000055751, ENSDARG00000035559, ENSDARG00000038737, ENSDARG00000004724, ENSDARG00000031261, ENSDARG00000071150, ENSDARG00000088881, ENSDARG00000007657, ENSDARG00000026183, ENSDARG00000076560, ENSDARG00000012140, ENSDARG00000088290, ENSDARG00000104566, ENSDARG00000005284, ENSDARG00000033443, ENSDARG00000008818, ENSDARG00000004256,…	217	1908	14421	1.63702	0.628531	0.048309	1.06431
GOTERM_BP_FAT	GO:0070816~phosphorylation of RNA polymerase II C-terminal domain	4	1.23839	0.00066	ENSDARG00000012140, ENSDARG00000036685, ENSDARG00000055124, ENSDARG00000007657	217	12	14421	22.1521	0.638825	0.047338	1.09434
GOTERM_BP_FAT	GO:0032774~RNA biosynthetic process	47	14.5511	0.000687	ENSDARG00000053773, ENSDARG00000090851, ENSDARG00000031683, ENSDARG00000055751, ENSDARG00000035559, ENSDARG00000038737, ENSDARG00000004724, ENSDARG00000031261, ENSDARG00000071150, ENSDARG00000088881, ENSDARG00000007657, ENSDARG00000026183, ENSDARG00000076560, ENSDARG00000012140, ENSDARG00000088290, ENSDARG00000104566, ENSDARG00000005284, ENSDARG00000033443, ENSDARG00000008818, ENSDARG00000004256,…	217	1914	14421	1.63189	0.653559	0.047041	1.13884
GOTERM_BP_FAT	GO:0032270~positive regulation of cellular protein metabolic process	13	4.02477	0.000915	ENSDARG00000035559, ENSDARG00000069282, ENSDARG00000076509, ENSDARG00000006978, ENSDARG00000055124, ENSDARG00000007657, ENSDARG00000104172, ENSDARG00000076800, ENSDARG00000012140, ENSDARG00000036685, ENSDARG00000043581, ENSDARG00000071879, ENSDARG00000030887	217	275	14421	3.14157	0.75651	0.059573	1.51482
GOTERM_BP_FAT	GO:0051247~positive regulation of protein metabolic process	13	4.02477	0.001249	ENSDARG00000035559, ENSDARG00000069282, ENSDARG00000076509, ENSDARG00000006978, ENSDARG00000055124, ENSDARG00000007657, ENSDARG00000104172, ENSDARG00000076800, ENSDARG00000012140, ENSDARG00000036685, ENSDARG00000043581, ENSDARG00000071879, ENSDARG00000030887	217	285	14421	3.03134	0.854556	0.07719	2.06163
GOTERM_BP_FAT	GO:1904031~positive regulation of cyclin-dependent protein kinase activity	4	1.23839	0.00132	ENSDARG00000012140, ENSDARG00000036685, ENSDARG00000055124, ENSDARG00000007657	217	15	14421	17.7217	0.869729	0.078291	2.17814
GOTERM_BP_FAT	GO:0045737~positive regulation of cyclin-dependent protein serine/threonine kinase activity	4	1.23839	0.00132	ENSDARG00000012140, ENSDARG00000036685, ENSDARG00000055124, ENSDARG00000007657	217	15	14421	17.7217	0.869729	0.078291	2.17814
GOTERM_BP_FAT	GO:0006357~regulation of transcription from RNA polymerase II promoter	21	6.50155	0.001654	ENSDARG00000078784, ENSDARG00000031683, ENSDARG00000058342, ENSDARG00000035559, ENSDARG00000055751, ENSDARG00000004724, ENSDARG00000045636, ENSDARG00000071150, ENSDARG00000055124, ENSDARG00000088881, ENSDARG00000007657, ENSDARG00000079626, ENSDARG00000077237, ENSDARG00000012140, ENSDARG00000005284, ENSDARG00000033443, ENSDARG00000036685, ENSDARG00000017272, ENSDARG00000075509, ENSDARG00000002591,…	217	644	14421	2.16705	0.922233	0.093562	2.72192
GOTERM_BP_FAT	GO:0034622~cellular macromolecular complex assembly	18	5.57275	0.00168	ENSDARG00000053455, ENSDARG00000007092, ENSDARG00000040440, ENSDARG00000033175, ENSDARG00000026180, ENSDARG00000041908, ENSDARG00000076509, ENSDARG00000063466, ENSDARG00000055903, ENSDARG00000010478, ENSDARG00000041887, ENSDARG00000005945, ENSDARG00000099358, ENSDARG00000021107, ENSDARG00000091367, ENSDARG00000015010, ENSDARG00000002591, ENSDARG00000007901	217	508	14421	2.35475	0.925357	0.091638	2.76501
GOTERM_BP_FAT	GO:0045860~positive regulation of protein kinase activity	6	1.85759	0.001868	ENSDARG00000012140, ENSDARG00000036685, ENSDARG00000043581, ENSDARG00000006978, ENSDARG00000055124, ENSDARG00000007657	217	59	14421	6.75826	0.944174	0.097922	3.0697
GOTERM_BP_FAT	GO:0009408~response to heat	4	1.23839	0.00193	ENSDARG00000029688, ENSDARG00000008818, ENSDARG00000076509, ENSDARG00000024746	217	17	14421	15.6368	0.949226	0.097667	3.16901
GOTERM_BP_FAT	GO:0065003~macromolecular complex assembly	21	6.50155	0.002017	ENSDARG00000053455, ENSDARG00000078784, ENSDARG00000007092, ENSDARG00000040440, ENSDARG00000033175, ENSDARG00000035559, ENSDARG00000026180, ENSDARG00000041908, ENSDARG00000076509, ENSDARG00000063466, ENSDARG00000055903, ENSDARG00000010478, ENSDARG00000041887, ENSDARG00000005945, ENSDARG00000099358, ENSDARG00000021107, ENSDARG00000091367, ENSDARG00000015010, ENSDARG00000002591, ENSDARG00000035961,…	217	655	14421	2.13066	0.955653	0.098646	3.3105
GOTERM_BP_FAT	GO:0033674~positive regulation of kinase activity	6	1.85759	0.002167	ENSDARG00000012140, ENSDARG00000036685, ENSDARG00000043581, ENSDARG00000006978, ENSDARG00000055124, ENSDARG00000007657	217	61	14421	6.53668	0.964835	0.102364	3.55256
GOTERM_BP_FAT	GO:0034654~nucleobase-containing compound biosynthetic process	49	15.1703	0.002747	ENSDARG00000053773, ENSDARG00000090851, ENSDARG00000031683, ENSDARG00000055751, ENSDARG00000035559, ENSDARG00000038737, ENSDARG00000004724, ENSDARG00000031261, ENSDARG00000071150, ENSDARG00000088881, ENSDARG00000007657, ENSDARG00000026183, ENSDARG00000076560, ENSDARG00000012140, ENSDARG00000088290, ENSDARG00000104566, ENSDARG00000005284, ENSDARG00000033443, ENSDARG00000008818, ENSDARG00000004256,…	217	2160	14421	1.50757	0.985652	0.124211	4.48226
GOTERM_BP_FAT	GO:0006366~transcription from RNA polymerase II promoter	17	5.26316	0.002819	ENSDARG00000078784, ENSDARG00000035559, ENSDARG00000000542, ENSDARG00000076509, ENSDARG00000058349, ENSDARG00000022944, ENSDARG00000071150, ENSDARG00000055124, ENSDARG00000026183, ENSDARG00000007657, ENSDARG00000012140, ENSDARG00000005284, ENSDARG00000033443, ENSDARG00000036685, ENSDARG00000017272, ENSDARG00000075509, ENSDARG00000067673	217	488	14421	2.31507	0.98717	0.123659	4.59763
GOTERM_BP_FAT	GO:0043085~positive regulation of catalytic activity	11	3.40557	0.003271	ENSDARG00000104172, ENSDARG00000012140, ENSDARG00000069282, ENSDARG00000035559, ENSDARG00000036685, ENSDARG00000004256, ENSDARG00000043581, ENSDARG00000006978, ENSDARG00000055124, ENSDARG00000026081, ENSDARG00000007657	217	239	14421	3.05865	0.993622	0.138148	5.31529
GOTERM_BP_FAT	GO:0071902~positive regulation of protein serine/threonine kinase activity	5	1.54799	0.003509	ENSDARG00000012140, ENSDARG00000036685, ENSDARG00000043581, ENSDARG00000055124, ENSDARG00000007657	217	42	14421	7.91146	0.995591	0.143561	5.69226
GOTERM_BP_FAT	GO:0006360~transcription from RNA polymerase I promoter	4	1.23839	0.003611	ENSDARG00000096310, ENSDARG00000058349, ENSDARG00000052471, ENSDARG00000026183	217	21	14421	12.6583	0.996237	0.143647	5.85371
GOTERM_BP_FAT	GO:0031401~positive regulation of protein modification process	10	3.09598	0.003783	ENSDARG00000012140, ENSDARG00000076800, ENSDARG00000035559, ENSDARG00000036685, ENSDARG00000043581, ENSDARG00000006978, ENSDARG00000071879, ENSDARG00000030887, ENSDARG00000055124, ENSDARG00000007657	217	205	14421	3.24177	0.997117	0.146215	6.1241
GOTERM_BP_FAT	GO:0044093~positive regulation of molecular function	12	3.71517	0.00405	ENSDARG00000104172, ENSDARG00000012140, ENSDARG00000069282, ENSDARG00000035559, ENSDARG00000036685, ENSDARG00000006598, ENSDARG00000004256, ENSDARG00000043581, ENSDARG00000006978, ENSDARG00000055124, ENSDARG00000026081, ENSDARG00000007657	217	287	14421	2.77866	0.998091	0.151907	6.54135
GOTERM_BP_FAT	GO:0019438~aromatic compound biosynthetic process	49	15.1703	0.00441	ENSDARG00000053773, ENSDARG00000090851, ENSDARG00000031683, ENSDARG00000055751, ENSDARG00000035559, ENSDARG00000038737, ENSDARG00000004724, ENSDARG00000031261, ENSDARG00000071150, ENSDARG00000088881, ENSDARG00000007657, ENSDARG00000026183, ENSDARG00000076560, ENSDARG00000012140, ENSDARG00000088290, ENSDARG00000104566, ENSDARG00000005284, ENSDARG00000033443, ENSDARG00000008818, ENSDARG00000004256,…	217	2212	14421	1.47213	0.998907	0.160416	7.10315
GOTERM_BP_FAT	GO:0018130~heterocycle biosynthetic process	49	15.1703	0.004568	ENSDARG00000053773, ENSDARG00000090851, ENSDARG00000031683, ENSDARG00000055751, ENSDARG00000035559, ENSDARG00000038737, ENSDARG00000004724, ENSDARG00000031261, ENSDARG00000071150, ENSDARG00000088881, ENSDARG00000007657, ENSDARG00000026183, ENSDARG00000076560, ENSDARG00000012140, ENSDARG00000088290, ENSDARG00000104566, ENSDARG00000005284, ENSDARG00000033443, ENSDARG00000008818, ENSDARG00000004256,…	217	2216	14421	1.46947	0.999145	0.161885	7.34865
GOTERM_BP_FAT	GO:0010927~cellular component assembly involved in morphogenesis	10	3.09598	0.005001	ENSDARG00000007444, ENSDARG00000053455, ENSDARG00000063522, ENSDARG00000010478, ENSDARG00000088290, ENSDARG00000038500, ENSDARG00000006757, ENSDARG00000015010, ENSDARG00000058656, ENSDARG00000101236	217	214	14421	3.10543	0.999563	0.171947	8.01877
GOTERM_BP_FAT	GO:0051347~positive regulation of transferase activity	6	1.85759	0.005019	ENSDARG00000012140, ENSDARG00000036685, ENSDARG00000043581, ENSDARG00000006978, ENSDARG00000055124, ENSDARG00000007657	217	74	14421	5.38834	0.999575	0.168779	8.0469
GOTERM_BP_FAT	GO:0071900~regulation of protein serine/threonine kinase activity	6	1.85759	0.005019	ENSDARG00000012140, ENSDARG00000036685, ENSDARG00000043581, ENSDARG00000006978, ENSDARG00000055124, ENSDARG00000007657	217	74	14421	5.38834	0.999575	0.168779	8.0469
GOTERM_BP_FAT	GO:1904029~regulation of cyclin-dependent protein kinase activity	4	1.23839	0.005318	ENSDARG00000012140, ENSDARG00000036685, ENSDARG00000055124, ENSDARG00000007657	217	24	14421	11.076	0.999733	0.174139	8.5058
GOTERM_BP_FAT	GO:0000079~regulation of cyclin-dependent protein serine/threonine kinase activity	4	1.23839	0.005318	ENSDARG00000012140, ENSDARG00000036685, ENSDARG00000055124, ENSDARG00000007657	217	24	14421	11.076	0.999733	0.174139	8.5058
GOTERM_BP_FAT	GO:0010165~response to X-ray	3	0.928793	0.005892	ENSDARG00000035559, ENSDARG00000033443, ENSDARG00000076554	217	8	14421	24.9211	0.99989	0.187167	9.38239
GOTERM_BP_FAT	GO:0043549~regulation of kinase activity	8	2.47678	0.007177	ENSDARG00000012140, ENSDARG00000103038, ENSDARG00000036685, ENSDARG00000004256, ENSDARG00000043581, ENSDARG00000006978, ENSDARG00000055124, ENSDARG00000007657	217	149	14421	3.56812	0.999985	0.218833	11.3152
GOTERM_BP_FAT	GO:0045937~positive regulation of phosphate metabolic process	9	2.78638	0.007676	ENSDARG00000012140, ENSDARG00000076800, ENSDARG00000036685, ENSDARG00000043581, ENSDARG00000006978, ENSDARG00000071879, ENSDARG00000055124, ENSDARG00000026081, ENSDARG00000007657	217	189	14421	3.16458	0.999993	0.227777	12.0563
GOTERM_BP_FAT	GO:0010562~positive regulation of phosphorus metabolic process	9	2.78638	0.007676	ENSDARG00000012140, ENSDARG00000076800, ENSDARG00000036685, ENSDARG00000043581, ENSDARG00000006978, ENSDARG00000071879, ENSDARG00000055124, ENSDARG00000026081, ENSDARG00000007657	217	189	14421	3.16458	0.999993	0.227777	12.0563
GOTERM_BP_FAT	GO:0006376~mRNA splice site selection	3	0.928793	0.009284	ENSDARG00000055903, ENSDARG00000041887, ENSDARG00000063466	217	10	14421	19.9369	0.999999	0.263776	14.4022
GOTERM_BP_FAT	GO:0034645~cellular macromolecule biosynthetic process	58	17.9567	0.009703	ENSDARG00000055751, ENSDARG00000100513, ENSDARG00000038737, ENSDARG00000004724, ENSDARG00000007657, ENSDARG00000044404, ENSDARG00000026183, ENSDARG00000076560, ENSDARG00000088290, ENSDARG00000037350, ENSDARG00000033443, ENSDARG00000012261, ENSDARG00000015355, ENSDARG00000008174, ENSDARG00000078784, ENSDARG00000004696, ENSDARG00000002060, ENSDARG00000024708, ENSDARG00000076509, ENSDARG00000022944,…	217	2840	14421	1.3572	1	0.269074	15.0039
GOTERM_BP_FAT	GO:0019219~regulation of nucleobase-containing compound metabolic process	42	13.0031	0.010033	ENSDARG00000053773, ENSDARG00000090851, ENSDARG00000031683, ENSDARG00000055751, ENSDARG00000035559, ENSDARG00000038737, ENSDARG00000004724, ENSDARG00000031261, ENSDARG00000071150, ENSDARG00000088881, ENSDARG00000007657, ENSDARG00000076560, ENSDARG00000012140, ENSDARG00000088290, ENSDARG00000104566, ENSDARG00000042825, ENSDARG00000005284, ENSDARG00000033443, ENSDARG00000008818, ENSDARG00000004256,…	217	1905	14421	1.46518	1	0.272048	15.4739
GOTERM_BP_FAT	GO:0051171~regulation of nitrogen compound metabolic process	45	13.9319	0.011346	ENSDARG00000053773, ENSDARG00000090851, ENSDARG00000031683, ENSDARG00000055751, ENSDARG00000035559, ENSDARG00000038737, ENSDARG00000004724, ENSDARG00000031261, ENSDARG00000071150, ENSDARG00000088881, ENSDARG00000007657, ENSDARG00000076560, ENSDARG00000012140, ENSDARG00000088290, ENSDARG00000074161, ENSDARG00000104566, ENSDARG00000042825, ENSDARG00000005284, ENSDARG00000033443, ENSDARG00000008818,…	217	2093	14421	1.42883	1	0.29682	17.3243
GOTERM_BP_FAT	GO:0044703~multi-organism reproductive process	7	2.16718	0.011734	ENSDARG00000059951, ENSDARG00000058346, ENSDARG00000096603, ENSDARG00000035559, ENSDARG00000052846, ENSDARG00000052688, ENSDARG00000026081	217	126	14421	3.69201	1	0.300305	17.8636
GOTERM_BP_FAT	GO:0019953~sexual reproduction	7	2.16718	0.011734	ENSDARG00000059951, ENSDARG00000058346, ENSDARG00000096603, ENSDARG00000035559, ENSDARG00000052846, ENSDARG00000052688, ENSDARG00000026081	217	126	14421	3.69201	1	0.300305	17.8636
GOTERM_BP_FAT	GO:0009266~response to temperature stimulus	4	1.23839	0.011939	ENSDARG00000029688, ENSDARG00000008818, ENSDARG00000076509, ENSDARG00000024746	217	32	14421	8.30703	1	0.299808	18.1472
GOTERM_BP_FAT	GO:0043933~macromolecular complex subunit organization	25	7.73994	0.012172	ENSDARG00000007092, ENSDARG00000040440, ENSDARG00000035559, ENSDARG00000033175, ENSDARG00000038737, ENSDARG00000026180, ENSDARG00000063466, ENSDARG00000059951, ENSDARG00000005945, ENSDARG00000021107, ENSDARG00000015010, ENSDARG00000035961, ENSDARG00000002591, ENSDARG00000053455, ENSDARG00000078784, ENSDARG00000019949, ENSDARG00000076509, ENSDARG00000041908, ENSDARG00000055903, ENSDARG00000010478,…	217	982	14421	1.69186	1	0.299913	18.4688
GOTERM_BP_FAT	GO:0010212~response to ionizing radiation	4	1.23839	0.01299	ENSDARG00000069282, ENSDARG00000035559, ENSDARG00000033443, ENSDARG00000076554	217	33	14421	8.0553	1	0.311764	19.5873
GOTERM_BP_FAT	GO:0070925~organelle assembly	13	4.02477	0.013037	ENSDARG00000053455, ENSDARG00000063522, ENSDARG00000058346, ENSDARG00000075725, ENSDARG00000007444, ENSDARG00000010478, ENSDARG00000088290, ENSDARG00000038500, ENSDARG00000006757, ENSDARG00000030887, ENSDARG00000015010, ENSDARG00000101236, ENSDARG00000058656	217	384	14421	2.24982	1	0.307982	19.6501
GOTERM_BP_FAT	GO:0001934~positive regulation of protein phosphorylation	8	2.47678	0.01417	ENSDARG00000012140, ENSDARG00000076800, ENSDARG00000036685, ENSDARG00000043581, ENSDARG00000006978, ENSDARG00000071879, ENSDARG00000055124, ENSDARG00000007657	217	170	14421	3.12735	1	0.325132	21.1751
GOTERM_BP_FAT	GO:0051252~regulation of RNA metabolic process	40	12.3839	0.014502	ENSDARG00000053773, ENSDARG00000090851, ENSDARG00000031683, ENSDARG00000055751, ENSDARG00000035559, ENSDARG00000038737, ENSDARG00000004724, ENSDARG00000031261, ENSDARG00000071150, ENSDARG00000088881, ENSDARG00000007657, ENSDARG00000076560, ENSDARG00000012140, ENSDARG00000088290, ENSDARG00000104566, ENSDARG00000005284, ENSDARG00000033443, ENSDARG00000008818, ENSDARG00000004256, ENSDARG00000002591,…	217	1834	14421	1.44943	1	0.326615	21.6156
GOTERM_BP_FAT	GO:0042327~positive regulation of phosphorylation	8	2.47678	0.015023	ENSDARG00000012140, ENSDARG00000076800, ENSDARG00000036685, ENSDARG00000043581, ENSDARG00000006978, ENSDARG00000071879, ENSDARG00000055124, ENSDARG00000007657	217	172	14421	3.09099	1	0.331486	22.3041
GOTERM_BP_FAT	GO:0051338~regulation of transferase activity	8	2.47678	0.015467	ENSDARG00000012140, ENSDARG00000103038, ENSDARG00000036685, ENSDARG00000004256, ENSDARG00000043581, ENSDARG00000006978, ENSDARG00000055124, ENSDARG00000007657	217	173	14421	3.07312	1	0.3348	22.8861
GOTERM_BP_FAT	GO:0042384~cilium assembly	7	2.16718	0.017127	ENSDARG00000007444, ENSDARG00000053455, ENSDARG00000063522, ENSDARG00000088290, ENSDARG00000038500, ENSDARG00000015010, ENSDARG00000101236	217	137	14421	3.39557	1	0.358704	25.0251
GOTERM_BP_FAT	GO:0043065~positive regulation of apoptotic process	5	1.54799	0.018002	ENSDARG00000104172, ENSDARG00000037804, ENSDARG00000069282, ENSDARG00000035559, ENSDARG00000058325	217	67	14421	4.95942	1	0.368415	26.1308
GOTERM_BP_FAT	GO:0043068~positive regulation of programmed cell death	5	1.54799	0.018002	ENSDARG00000104172, ENSDARG00000037804, ENSDARG00000069282, ENSDARG00000035559, ENSDARG00000058325	217	67	14421	4.95942	1	0.368415	26.1308
GOTERM_BP_FAT	GO:0010942~positive regulation of cell death	5	1.54799	0.018002	ENSDARG00000104172, ENSDARG00000037804, ENSDARG00000069282, ENSDARG00000035559, ENSDARG00000058325	217	67	14421	4.95942	1	0.368415	26.1308
GOTERM_BP_FAT	GO:0045859~regulation of protein kinase activity	7	2.16718	0.018852	ENSDARG00000012140, ENSDARG00000036685, ENSDARG00000004256, ENSDARG00000043581, ENSDARG00000006978, ENSDARG00000055124, ENSDARG00000007657	217	140	14421	3.32281	1	0.377271	27.1888
GOTERM_BP_FAT	GO:0043281~regulation of cysteine-type endopeptidase activity involved in apoptotic process	4	1.23839	0.019022	ENSDARG00000104172, ENSDARG00000069282, ENSDARG00000035559, ENSDARG00000058325	217	38	14421	6.99539	1	0.375233	27.3991
GOTERM_BP_FAT	GO:0031325~positive regulation of cellular metabolic process	17	5.26316	0.019648	ENSDARG00000035559, ENSDARG00000069282, ENSDARG00000076509, ENSDARG00000006978, ENSDARG00000055124, ENSDARG00000007657, ENSDARG00000104172, ENSDARG00000010478, ENSDARG00000076800, ENSDARG00000012140, ENSDARG00000036685, ENSDARG00000004256, ENSDARG00000043581, ENSDARG00000071879, ENSDARG00000030887, ENSDARG00000026081, ENSDARG00000002591	217	604	14421	1.87046	1	0.380235	28.1676
GOTERM_BP_FAT	GO:0042981~regulation of apoptotic process	14	4.33437	0.02359	ENSDARG00000035559, ENSDARG00000069282, ENSDARG00000029688, ENSDARG00000058325, ENSDARG00000079397, ENSDARG00000104172, ENSDARG00000076800, ENSDARG00000037804, ENSDARG00000033443, ENSDARG00000088069, ENSDARG00000006598, ENSDARG00000004256, ENSDARG00000071879, ENSDARG00000067672	217	467	14421	1.99226	1	0.4326	32.834
GOTERM_BP_FAT	GO:0007276~gamete generation	6	1.85759	0.02399	ENSDARG00000059951, ENSDARG00000058346, ENSDARG00000035559, ENSDARG00000052846, ENSDARG00000052688, ENSDARG00000026081	217	109	14421	3.65814	1	0.433175	33.2922
GOTERM_BP_FAT	GO:0007292~female gamete generation	4	1.23839	0.024787	ENSDARG00000059951, ENSDARG00000052846, ENSDARG00000052688, ENSDARG00000026081	217	42	14421	6.32916	1	0.439	34.1941
GOTERM_BP_FAT	GO:0043067~regulation of programmed cell death	14	4.33437	0.024802	ENSDARG00000035559, ENSDARG00000069282, ENSDARG00000029688, ENSDARG00000058325, ENSDARG00000079397, ENSDARG00000104172, ENSDARG00000076800, ENSDARG00000037804, ENSDARG00000033443, ENSDARG00000088069, ENSDARG00000006598, ENSDARG00000004256, ENSDARG00000071879, ENSDARG00000067672	217	469	14421	1.98377	1	0.434415	34.2115
GOTERM_BP_FAT	GO:0006355~regulation of transcription, DNA-templated	38	11.7647	0.025246	ENSDARG00000053773, ENSDARG00000090851, ENSDARG00000031683, ENSDARG00000055751, ENSDARG00000035559, ENSDARG00000038737, ENSDARG00000004724, ENSDARG00000031261, ENSDARG00000071150, ENSDARG00000088881, ENSDARG00000007657, ENSDARG00000076560, ENSDARG00000012140, ENSDARG00000088290, ENSDARG00000104566, ENSDARG00000005284, ENSDARG00000033443, ENSDARG00000008818, ENSDARG00000004256, ENSDARG00000002591,…	217	1788	14421	1.41238	1	0.4355	34.7089
GOTERM_BP_FAT	GO:1903506~regulation of nucleic acid-templated transcription	38	11.7647	0.025635	ENSDARG00000053773, ENSDARG00000090851, ENSDARG00000031683, ENSDARG00000055751, ENSDARG00000035559, ENSDARG00000038737, ENSDARG00000004724, ENSDARG00000031261, ENSDARG00000071150, ENSDARG00000088881, ENSDARG00000007657, ENSDARG00000076560, ENSDARG00000012140, ENSDARG00000088290, ENSDARG00000104566, ENSDARG00000005284, ENSDARG00000033443, ENSDARG00000008818, ENSDARG00000004256, ENSDARG00000002591,…	217	1790	14421	1.4108	1	0.435846	35.1412
GOTERM_BP_FAT	GO:2001141~regulation of RNA biosynthetic process	38	11.7647	0.026028	ENSDARG00000053773, ENSDARG00000090851, ENSDARG00000031683, ENSDARG00000055751, ENSDARG00000035559, ENSDARG00000038737, ENSDARG00000004724, ENSDARG00000031261, ENSDARG00000071150, ENSDARG00000088881, ENSDARG00000007657, ENSDARG00000076560, ENSDARG00000012140, ENSDARG00000088290, ENSDARG00000104566, ENSDARG00000005284, ENSDARG00000033443, ENSDARG00000008818, ENSDARG00000004256, ENSDARG00000002591,…	217	1792	14421	1.40923	1	0.436244	35.576
GOTERM_BP_FAT	GO:0071696~ectodermal placode development	4	1.23839	0.026359	ENSDARG00000104566, ENSDARG00000052846, ENSDARG00000004256, ENSDARG00000003961	217	43	14421	6.18197	1	0.43587	35.9407
GOTERM_BP_FAT	GO:2000116~regulation of cysteine-type endopeptidase activity	4	1.23839	0.026359	ENSDARG00000104172, ENSDARG00000069282, ENSDARG00000035559, ENSDARG00000058325	217	43	14421	6.18197	1	0.43587	35.9407
GOTERM_BP_FAT	GO:0048609~multicellular organismal reproductive process	6	1.85759	0.026588	ENSDARG00000059951, ENSDARG00000058346, ENSDARG00000035559, ENSDARG00000052846, ENSDARG00000052688, ENSDARG00000026081	217	112	14421	3.56015	1	0.43425	36.1915
GOTERM_BP_FAT	GO:0032504~multicellular organism reproduction	6	1.85759	0.026588	ENSDARG00000059951, ENSDARG00000058346, ENSDARG00000035559, ENSDARG00000052846, ENSDARG00000052688, ENSDARG00000026081	217	112	14421	3.56015	1	0.43425	36.1915
GOTERM_BP_FAT	GO:0009893~positive regulation of metabolic process	17	5.26316	0.027008	ENSDARG00000035559, ENSDARG00000069282, ENSDARG00000076509, ENSDARG00000006978, ENSDARG00000055124, ENSDARG00000007657, ENSDARG00000104172, ENSDARG00000010478, ENSDARG00000076800, ENSDARG00000012140, ENSDARG00000036685, ENSDARG00000004256, ENSDARG00000043581, ENSDARG00000071879, ENSDARG00000030887, ENSDARG00000026081, ENSDARG00000002591	217	628	14421	1.79897	1	0.434985	36.6489
GOTERM_BP_FAT	GO:0000389~mRNA 3'-splice site recognition	2	0.619195	0.029733	ENSDARG00000041887, ENSDARG00000063466	217	2	14421	66.4562	1	0.462585	39.5427
GOTERM_BP_FAT	GO:0097190~apoptotic signaling pathway	6	1.85759	0.030322	ENSDARG00000076800, ENSDARG00000037804, ENSDARG00000069282, ENSDARG00000035559, ENSDARG00000079397, ENSDARG00000058325	217	116	14421	3.43739	1	0.464817	40.1518
GOTERM_BP_FAT	GO:0006974~cellular response to DNA damage stimulus	11	3.40557	0.032401	ENSDARG00000075612, ENSDARG00000051731, ENSDARG00000037804, ENSDARG00000042727, ENSDARG00000035559, ENSDARG00000042825, ENSDARG00000004948, ENSDARG00000003961, ENSDARG00000074626, ENSDARG00000003206, ENSDARG00000002591	217	340	14421	2.15005	1	0.483171	42.2558
GOTERM_BP_FAT	GO:0010468~regulation of gene expression	42	13.0031	0.033584	ENSDARG00000053773, ENSDARG00000090851, ENSDARG00000031683, ENSDARG00000055751, ENSDARG00000035559, ENSDARG00000038737, ENSDARG00000004724, ENSDARG00000031261, ENSDARG00000071150, ENSDARG00000088881, ENSDARG00000007657, ENSDARG00000076560, ENSDARG00000012140, ENSDARG00000088290, ENSDARG00000074161, ENSDARG00000104566, ENSDARG00000005284, ENSDARG00000033443, ENSDARG00000008818, ENSDARG00000004256,…	217	2063	14421	1.35296	1	0.491234	43.4209
GOTERM_BP_FAT	GO:0010941~regulation of cell death	14	4.33437	0.03412	ENSDARG00000035559, ENSDARG00000069282, ENSDARG00000029688, ENSDARG00000058325, ENSDARG00000079397, ENSDARG00000104172, ENSDARG00000076800, ENSDARG00000037804, ENSDARG00000033443, ENSDARG00000088069, ENSDARG00000006598, ENSDARG00000004256, ENSDARG00000071879, ENSDARG00000067672	217	492	14421	1.89103	1	0.492394	43.9419
GOTERM_BP_FAT	GO:0042325~regulation of phosphorylation	10	3.09598	0.03513	ENSDARG00000012140, ENSDARG00000076800, ENSDARG00000103038, ENSDARG00000036685, ENSDARG00000004256, ENSDARG00000043581, ENSDARG00000006978, ENSDARG00000071879, ENSDARG00000055124, ENSDARG00000007657	217	297	14421	2.23758	1	0.498297	44.911
GOTERM_BP_FAT	GO:0009967~positive regulation of signal transduction	10	3.09598	0.035781	ENSDARG00000078784, ENSDARG00000076800, ENSDARG00000069282, ENSDARG00000005284, ENSDARG00000004256, ENSDARG00000043581, ENSDARG00000006978, ENSDARG00000071879, ENSDARG00000104340, ENSDARG00000086236	217	298	14421	2.23007	1	0.500471	45.5274
GOTERM_BP_FAT	GO:0051174~regulation of phosphorus metabolic process	11	3.40557	0.036122	ENSDARG00000012140, ENSDARG00000076800, ENSDARG00000103038, ENSDARG00000036685, ENSDARG00000004256, ENSDARG00000043581, ENSDARG00000006978, ENSDARG00000071879, ENSDARG00000055124, ENSDARG00000026081, ENSDARG00000007657	217	346	14421	2.11277	1	0.499567	45.8477
GOTERM_BP_FAT	GO:0019220~regulation of phosphate metabolic process	11	3.40557	0.036122	ENSDARG00000012140, ENSDARG00000076800, ENSDARG00000103038, ENSDARG00000036685, ENSDARG00000004256, ENSDARG00000043581, ENSDARG00000006978, ENSDARG00000071879, ENSDARG00000055124, ENSDARG00000026081, ENSDARG00000007657	217	346	14421	2.11277	1	0.499567	45.8477
GOTERM_BP_FAT	GO:2001056~positive regulation of cysteine-type endopeptidase activity	3	0.928793	0.038905	ENSDARG00000104172, ENSDARG00000069282, ENSDARG00000035559	217	21	14421	9.49375	1	0.521785	48.3963
GOTERM_BP_FAT	GO:0043280~positive regulation of cysteine-type endopeptidase activity involved in apoptotic process	3	0.928793	0.038905	ENSDARG00000104172, ENSDARG00000069282, ENSDARG00000035559	217	21	14421	9.49375	1	0.521785	48.3963
GOTERM_BP_FAT	GO:0033554~cellular response to stress	15	4.64396	0.038918	ENSDARG00000075612, ENSDARG00000051731, ENSDARG00000002060, ENSDARG00000035559, ENSDARG00000042727, ENSDARG00000069282, ENSDARG00000076509, ENSDARG00000003961, ENSDARG00000079397, ENSDARG00000037804, ENSDARG00000042825, ENSDARG00000004948, ENSDARG00000074626, ENSDARG00000003206, ENSDARG00000002591	217	553	14421	1.80261	1	0.517692	48.4085
GOTERM_BP_FAT	GO:0044782~cilium organization	7	2.16718	0.039893	ENSDARG00000007444, ENSDARG00000053455, ENSDARG00000063522, ENSDARG00000088290, ENSDARG00000038500, ENSDARG00000015010, ENSDARG00000101236	217	167	14421	2.78559	1	0.522419	49.2743
GOTERM_BP_FAT	GO:0065009~regulation of molecular function	15	4.64396	0.042505	ENSDARG00000035559, ENSDARG00000069282, ENSDARG00000006978, ENSDARG00000055124, ENSDARG00000058325, ENSDARG00000007657, ENSDARG00000104172, ENSDARG00000012140, ENSDARG00000103038, ENSDARG00000036685, ENSDARG00000006598, ENSDARG00000004256, ENSDARG00000043581, ENSDARG00000089787, ENSDARG00000026081	217	560	14421	1.78008	1	0.541276	51.5267
GOTERM_BP_FAT	GO:0010647~positive regulation of cell communication	10	3.09598	0.042594	ENSDARG00000078784, ENSDARG00000076800, ENSDARG00000069282, ENSDARG00000005284, ENSDARG00000004256, ENSDARG00000043581, ENSDARG00000006978, ENSDARG00000071879, ENSDARG00000104340, ENSDARG00000086236	217	308	14421	2.15767	1	0.53791	51.6017
GOTERM_BP_FAT	GO:0023056~positive regulation of signaling	10	3.09598	0.043164	ENSDARG00000078784, ENSDARG00000076800, ENSDARG00000069282, ENSDARG00000005284, ENSDARG00000004256, ENSDARG00000043581, ENSDARG00000006978, ENSDARG00000071879, ENSDARG00000104340, ENSDARG00000086236	217	309	14421	2.15069	1	0.538683	52.08
GOTERM_BP_FAT	GO:0052548~regulation of endopeptidase activity	4	1.23839	0.044925	ENSDARG00000104172, ENSDARG00000069282, ENSDARG00000035559, ENSDARG00000058325	217	53	14421	5.01556	1	0.549278	53.529
GOTERM_BP_FAT	GO:0050790~regulation of catalytic activity	13	4.02477	0.046914	ENSDARG00000104172, ENSDARG00000103038, ENSDARG00000012140, ENSDARG00000069282, ENSDARG00000035559, ENSDARG00000036685, ENSDARG00000004256, ENSDARG00000043581, ENSDARG00000006978, ENSDARG00000026081, ENSDARG00000055124, ENSDARG00000007657, ENSDARG00000058325	217	464	14421	1.86192	1	0.561234	55.1163
GOTERM_BP_FAT	GO:0031399~regulation of protein modification process	11	3.40557	0.047014	ENSDARG00000012140, ENSDARG00000076800, ENSDARG00000035559, ENSDARG00000036685, ENSDARG00000004256, ENSDARG00000043581, ENSDARG00000006978, ENSDARG00000071879, ENSDARG00000030887, ENSDARG00000055124, ENSDARG00000007657	217	363	14421	2.01383	1	0.558033	55.195
GOTERM_BP_FAT	GO:0010950~positive regulation of endopeptidase activity	3	0.928793	0.049665	ENSDARG00000104172, ENSDARG00000069282, ENSDARG00000035559	217	24	14421	8.30703	1	0.574449	57.2285
GOTERM_BP_FAT	GO:0035082~axoneme assembly	3	0.928793	0.049665	ENSDARG00000053455, ENSDARG00000038500, ENSDARG00000015010	217	24	14421	8.30703	1	0.574449	57.2285
GOTERM_BP_FAT	GO:2000112~regulation of cellular macromolecule biosynthetic process	40	12.3839	0.050627	ENSDARG00000053773, ENSDARG00000090851, ENSDARG00000031683, ENSDARG00000055751, ENSDARG00000035559, ENSDARG00000038737, ENSDARG00000004724, ENSDARG00000031261, ENSDARG00000071150, ENSDARG00000088881, ENSDARG00000007657, ENSDARG00000076560, ENSDARG00000012140, ENSDARG00000088290, ENSDARG00000074161, ENSDARG00000104566, ENSDARG00000005284, ENSDARG00000033443, ENSDARG00000008818, ENSDARG00000004256,…	217	2006	14421	1.32515	1	0.577678	57.9447
GOTERM_BP_FAT	GO:0030031~cell projection assembly	7	2.16718	0.051526	ENSDARG00000007444, ENSDARG00000053455, ENSDARG00000063522, ENSDARG00000088290, ENSDARG00000038500, ENSDARG00000015010, ENSDARG00000101236	217	178	14421	2.61345	1	0.580359	58.6031
GOTERM_BP_FAT	GO:0060271~cilium morphogenesis	7	2.16718	0.052705	ENSDARG00000007444, ENSDARG00000053455, ENSDARG00000063522, ENSDARG00000088290, ENSDARG00000038500, ENSDARG00000015010, ENSDARG00000101236	217	179	14421	2.59885	1	0.584976	59.4528
GOTERM_BP_FAT	GO:0007049~cell cycle	16	4.95356	0.053077	ENSDARG00000058346, ENSDARG00000075725, ENSDARG00000096603, ENSDARG00000035559, ENSDARG00000029688, ENSDARG00000045636, ENSDARG00000055124, ENSDARG00000007657, ENSDARG00000059951, ENSDARG00000012140, ENSDARG00000005284, ENSDARG00000004948, ENSDARG00000033443, ENSDARG00000036685, ENSDARG00000004256, ENSDARG00000076554	217	632	14421	1.68244	1	0.583795	59.7178
GOTERM_BP_FAT	GO:0010952~positive regulation of peptidase activity	3	0.928793	0.053464	ENSDARG00000104172, ENSDARG00000069282, ENSDARG00000035559	217	25	14421	7.97475	1	0.582741	59.9915
GOTERM_BP_FAT	GO:0097193~intrinsic apoptotic signaling pathway	4	1.23839	0.053759	ENSDARG00000037804, ENSDARG00000069282, ENSDARG00000035559, ENSDARG00000079397	217	57	14421	4.66359	1	0.581063	60.1989
GOTERM_BP_FAT	GO:0010556~regulation of macromolecule biosynthetic process	40	12.3839	0.055968	ENSDARG00000053773, ENSDARG00000090851, ENSDARG00000031683, ENSDARG00000055751, ENSDARG00000035559, ENSDARG00000038737, ENSDARG00000004724, ENSDARG00000031261, ENSDARG00000071150, ENSDARG00000088881, ENSDARG00000007657, ENSDARG00000076560, ENSDARG00000012140, ENSDARG00000088290, ENSDARG00000074161, ENSDARG00000104566, ENSDARG00000005284, ENSDARG00000033443, ENSDARG00000008818, ENSDARG00000004256,…	217	2022	14421	1.31466	1	0.592479	61.7195
GOTERM_BP_FAT	GO:0052547~regulation of peptidase activity	4	1.23839	0.056089	ENSDARG00000104172, ENSDARG00000069282, ENSDARG00000035559, ENSDARG00000058325	217	58	14421	4.58319	1	0.589619	61.8013
GOTERM_BP_FAT	GO:0001932~regulation of protein phosphorylation	9	2.78638	0.057245	ENSDARG00000012140, ENSDARG00000076800, ENSDARG00000036685, ENSDARG00000004256, ENSDARG00000043581, ENSDARG00000006978, ENSDARG00000071879, ENSDARG00000055124, ENSDARG00000007657	217	277	14421	2.15923	1	0.593661	62.5737
GOTERM_BP_FAT	GO:0000393~spliceosomal conformational changes to generate catalytic conformation	2	0.619195	0.058586	ENSDARG00000007092, ENSDARG00000063466	217	4	14421	33.2281	1	0.598793	63.4517
GOTERM_BP_FAT	GO:0000244~spliceosomal tri-snRNP complex assembly	2	0.619195	0.058586	ENSDARG00000026180, ENSDARG00000091367	217	4	14421	33.2281	1	0.598793	63.4517
GOTERM_BP_FAT	GO:0010604~positive regulation of macromolecule metabolic process	15	4.64396	0.061143	ENSDARG00000035559, ENSDARG00000069282, ENSDARG00000076509, ENSDARG00000006978, ENSDARG00000055124, ENSDARG00000007657, ENSDARG00000104172, ENSDARG00000076800, ENSDARG00000012140, ENSDARG00000036685, ENSDARG00000004256, ENSDARG00000043581, ENSDARG00000071879, ENSDARG00000030887, ENSDARG00000002591	217	591	14421	1.68671	1	0.611384	65.0723
GOTERM_BP_FAT	GO:0031328~positive regulation of cellular biosynthetic process	10	3.09598	0.064433	ENSDARG00000010478, ENSDARG00000012140, ENSDARG00000035559, ENSDARG00000036685, ENSDARG00000004256, ENSDARG00000076509, ENSDARG00000055124, ENSDARG00000026081, ENSDARG00000007657, ENSDARG00000002591	217	334	14421	1.98971	1	0.627736	67.0576
GOTERM_BP_FAT	GO:0050879~multicellular organismal movement	3	0.928793	0.065443	ENSDARG00000035958, ENSDARG00000099833, ENSDARG00000000474	217	28	14421	7.12031	1	0.630133	67.6454
GOTERM_BP_FAT	GO:0050881~musculoskeletal movement	3	0.928793	0.065443	ENSDARG00000035958, ENSDARG00000099833, ENSDARG00000000474	217	28	14421	7.12031	1	0.630133	67.6454
GOTERM_BP_FAT	GO:0043010~camera-type eye development	9	2.78638	0.065666	ENSDARG00000067639, ENSDARG00000055026, ENSDARG00000029688, ENSDARG00000004256, ENSDARG00000012261, ENSDARG00000008818, ENSDARG00000086425, ENSDARG00000059866, ENSDARG00000079397	217	285	14421	2.09862	1	0.627939	67.7737
GOTERM_BP_FAT	GO:0009891~positive regulation of biosynthetic process	10	3.09598	0.066424	ENSDARG00000010478, ENSDARG00000012140, ENSDARG00000035559, ENSDARG00000036685, ENSDARG00000004256, ENSDARG00000076509, ENSDARG00000055124, ENSDARG00000026081, ENSDARG00000007657, ENSDARG00000002591	217	336	14421	1.97786	1	0.628858	68.2072
GOTERM_BP_FAT	GO:0051173~positive regulation of nitrogen compound metabolic process	10	3.09598	0.067451	ENSDARG00000010478, ENSDARG00000012140, ENSDARG00000035559, ENSDARG00000036685, ENSDARG00000004256, ENSDARG00000076509, ENSDARG00000055124, ENSDARG00000026081, ENSDARG00000007657, ENSDARG00000002591	217	337	14421	1.97199	1	0.631279	68.7852
GOTERM_BP_FAT	GO:0006383~transcription from RNA polymerase III promoter	3	0.928793	0.069617	ENSDARG00000058349, ENSDARG00000067673, ENSDARG00000026183	217	29	14421	6.87478	1	0.63994	69.9724
GOTERM_BP_FAT	GO:0048854~brain morphogenesis	3	0.928793	0.069617	ENSDARG00000078784, ENSDARG00000034344, ENSDARG00000041908	217	29	14421	6.87478	1	0.63994	69.9724
GOTERM_BP_FAT	GO:0009628~response to abiotic stimulus	9	2.78638	0.07061	ENSDARG00000009637, ENSDARG00000069282, ENSDARG00000035559, ENSDARG00000029688, ENSDARG00000033443, ENSDARG00000008818, ENSDARG00000076509, ENSDARG00000024746, ENSDARG00000076554	217	290	14421	2.06243	1	0.64198	70.5019
GOTERM_BP_FAT	GO:0006352~DNA-templated transcription, initiation	4	1.23839	0.071043	ENSDARG00000002060, ENSDARG00000000542, ENSDARG00000076509, ENSDARG00000068641	217	64	14421	4.15351	1	0.640989	70.7305
GOTERM_BP_FAT	GO:0060788~ectodermal placode formation	3	0.928793	0.073877	ENSDARG00000104566, ENSDARG00000052846, ENSDARG00000004256	217	30	14421	6.64562	1	0.65262	72.1838
GOTERM_BP_FAT	GO:0048646~anatomical structure formation involved in morphogenesis	19	5.88235	0.076039	ENSDARG00000053455, ENSDARG00000054755, ENSDARG00000063522, ENSDARG00000035559, ENSDARG00000052846, ENSDARG00000034344, ENSDARG00000079397, ENSDARG00000007444, ENSDARG00000010478, ENSDARG00000088290, ENSDARG00000038500, ENSDARG00000104566, ENSDARG00000004256, ENSDARG00000013150, ENSDARG00000104340, ENSDARG00000006757, ENSDARG00000015010, ENSDARG00000058656, ENSDARG00000101236	217	834	14421	1.51399	1	0.660369	73.2468
GOTERM_BP_FAT	GO:0012501~programmed cell death	15	4.64396	0.078112	ENSDARG00000035559, ENSDARG00000069282, ENSDARG00000029688, ENSDARG00000058325, ENSDARG00000079397, ENSDARG00000104172, ENSDARG00000076800, ENSDARG00000037804, ENSDARG00000033443, ENSDARG00000088069, ENSDARG00000006598, ENSDARG00000004256, ENSDARG00000071879, ENSDARG00000074626, ENSDARG00000067672	217	614	14421	1.62352	1	0.667404	74.2302
GOTERM_BP_FAT	GO:0007517~muscle organ development	6	1.85759	0.0785	ENSDARG00000010478, ENSDARG00000055026, ENSDARG00000056743, ENSDARG00000006757, ENSDARG00000076554, ENSDARG00000058656	217	152	14421	2.62327	1	0.666097	74.4105
GOTERM_BP_FAT	GO:0006979~response to oxidative stress	4	1.23839	0.079124	ENSDARG00000002060, ENSDARG00000043342, ENSDARG00000015822, ENSDARG00000079397	217	67	14421	3.96754	1	0.665949	74.698
GOTERM_BP_FAT	GO:0007423~sensory organ development	13	4.02477	0.08011	ENSDARG00000029688, ENSDARG00000052846, ENSDARG00000059866, ENSDARG00000079397, ENSDARG00000067639, ENSDARG00000088290, ENSDARG00000104566, ENSDARG00000055026, ENSDARG00000012261, ENSDARG00000074892, ENSDARG00000004256, ENSDARG00000008818, ENSDARG00000086425	217	507	14421	1.70401	1	0.667535	75.1459
GOTERM_BP_FAT	GO:0001654~eye development	10	3.09598	0.084452	ENSDARG00000067639, ENSDARG00000055026, ENSDARG00000029688, ENSDARG00000004256, ENSDARG00000012261, ENSDARG00000008818, ENSDARG00000074892, ENSDARG00000086425, ENSDARG00000059866, ENSDARG00000079397	217	353	14421	1.88261	1	0.684549	77.0311
GOTERM_BP_FAT	GO:0051726~regulation of cell cycle	10	3.09598	0.084452	ENSDARG00000012140, ENSDARG00000035559, ENSDARG00000033443, ENSDARG00000036685, ENSDARG00000076667, ENSDARG00000043581, ENSDARG00000045636, ENSDARG00000055124, ENSDARG00000076554, ENSDARG00000007657	217	353	14421	1.88261	1	0.684549	77.0311
GOTERM_BP_FAT	GO:0001947~heart looping	5	1.54799	0.085445	ENSDARG00000053455, ENSDARG00000063522, ENSDARG00000078784, ENSDARG00000088290, ENSDARG00000004256	217	111	14421	2.99352	1	0.685925	77.4427
GOTERM_BP_FAT	GO:0044702~single organism reproductive process	7	2.16718	0.086621	ENSDARG00000059951, ENSDARG00000058346, ENSDARG00000096603, ENSDARG00000035559, ENSDARG00000052846, ENSDARG00000052688, ENSDARG00000026081	217	204	14421	2.28036	1	0.688082	77.9214
GOTERM_BP_FAT	GO:0001578~microtubule bundle formation	3	0.928793	0.091694	ENSDARG00000053455, ENSDARG00000038500, ENSDARG00000015010	217	34	14421	5.86378	1	0.706657	79.8793
GOTERM_BP_FAT	GO:0072331~signal transduction by p53 class mediator	3	0.928793	0.096327	ENSDARG00000037804, ENSDARG00000035559, ENSDARG00000076554	217	35	14421	5.69625	1	0.722251	81.5237
GOTERM_BP_FAT	GO:0016567~protein ubiquitination	10	3.09598	0.099555	ENSDARG00000101445, ENSDARG00000062573, ENSDARG00000042825, ENSDARG00000005284, ENSDARG00000033443, ENSDARG00000090418, ENSDARG00000006757, ENSDARG00000069775, ENSDARG00000030887, ENSDARG00000036965	217	366	14421	1.81574	1	0.731664	82.5938
GOTERM_BP_FAT	GO:0008219~cell death	15	4.64396	0.099742	ENSDARG00000035559, ENSDARG00000069282, ENSDARG00000029688, ENSDARG00000058325, ENSDARG00000079397, ENSDARG00000104172, ENSDARG00000076800, ENSDARG00000037804, ENSDARG00000033443, ENSDARG00000088069, ENSDARG00000006598, ENSDARG00000004256, ENSDARG00000071879, ENSDARG00000074626, ENSDARG00000067672	217	639	14421	1.56001	1	0.729501	82.6539
