# Supplementary material for: Prpf31 is essential for the survival and differentiation of retinal progenitor cells by modulating alternative splicing
Source: Nucleic Acids Res. 2021 Jan 21;49(4):2027–43. doi: 10.1093/nar/gkab003 (PMC7913766; doi:10.1093/nar/gkab003)
Supplement: gkab003_Supplemental_Files [file gkab003_supplemental_files.zip › Supplementary Table S3.xlsx]

## Sheet: DS Events
idType	GeneID	geneSymbol	chr	strand	FDR	IncLevelDifference	id	Type	cFDR	fdrType	deltaPSI	absPSI
SE_12001	ENSDARG00000036414	si:ch73-335l21.1	chr7	+	0	-0.825	12001	SE	low	lowSE	-82.5	0.825
SE_8540	ENSDARG00000025397	srsf3a	chr6	-	0	-0.75	8540	SE	low	lowSE	-75	0.75
SE_18254	ENSDARG00000088801	fgd5a	chr11	-	2.03e-10	-0.739	18254	SE	low	lowSE	-73.9	0.739
SE_28155	ENSDARG00000103648	znf536	chr7	+	6.47e-10	-0.655	28155	SE	low	lowSE	-65.5	0.655
SE_42300	ENSDARG00000079850	dchs1b	chr10	-	1.85e-11	-0.636	42300	SE	low	lowSE	-63.6	0.636
SE_33680	ENSDARG00000057513	mdm4	chr11	-	0	-0.606	33680	SE	low	lowSE	-60.6	0.606
A3SS_764	ENSDARG00000030440	rsrp1	chr13	-	0	-0.58	764	A3SS	low	lowA3SS	-58	0.58
SE_20860	ENSDARG00000112454	FO744833.2	chr10	-	0.000496049	-0.577	20860	SE	low	lowSE	-57.7	0.577
SE_30675	ENSDARG00000077139	col6a3	chr9	-	1.01e-07	-0.569	30675	SE	low	lowSE	-56.9	0.569
SE_37946	ENSDARG00000069030	skor1a	chr7	-	1.28e-06	-0.565	37946	SE	low	lowSE	-56.5	0.565
SE_8699	ENSDARG00000079895	ehbp1l1b	chr10	+	1.98e-05	-0.565	8699	SE	low	lowSE	-56.5	0.565
SE_32231	ENSDARG00000093024	si:ch211-213a13.2	chr22	+	0.00208413	-0.565	32231	SE	low	lowSE	-56.5	0.565
SE_17878	ENSDARG00000036685	ccnt2a	chr9	-	2.63e-10	-0.56	17878	SE	low	lowSE	-56	0.56
SE_16389	ENSDARG00000077722	ppp2r3a	chr2	+	5.89e-05	-0.559	16389	SE	low	lowSE	-55.9	0.559
SE_11309	ENSDARG00000058820	bin1b	chr6	-	1.09e-08	-0.555	11309	SE	low	lowSE	-55.5	0.555
SE_29035	ENSDARG00000059636	si:ch211-127d4.3	chr5	-	1.36e-05	-0.553	29035	SE	low	lowSE	-55.3	0.553
SE_27929	ENSDARG00000075556	luzp1	chr17	+	1e-09	-0.551	27929	SE	low	lowSE	-55.1	0.551
SE_25291	ENSDARG00000062902	si:dkey-220f10.4	chr12	+	1.2e-06	-0.542	25291	SE	low	lowSE	-54.2	0.542
SE_12926	ENSDARG00000077177	map2k4b	chr12	-	2.59e-12	-0.541	12926	SE	low	lowSE	-54.1	0.541
SE_3532	ENSDARG00000075211	chd7	chr2	-	0	-0.538	3532	SE	low	lowSE	-53.8	0.538
SE_9019	ENSDARG00000038424	C4B	chr16	-	6.75e-11	-0.525	9019	SE	low	lowSE	-52.5	0.525
SE_31076	ENSDARG00000060102	kank1a	chr5	+	0	-0.523	31076	SE	low	lowSE	-52.3	0.523
SE_26605	ENSDARG00000099213	glyr1	chr3	-	5.45e-13	-0.521	26605	SE	low	lowSE	-52.1	0.521
A3SS_907	ENSDARG00000056642	hdac9b	chr16	-	0.00072815	-0.52	907	A3SS	low	lowA3SS	-52	0.52
MXE_2691	ENSDARG00000007184	zbtb16a	chr21	-	0	-0.514	2691	MXE	low	lowMXE	-51.4	0.514
SE_22144	ENSDARG00000074730	pkmyt1	chr12	-	4.29e-08	-0.498	22144	SE	low	lowSE	-49.8	0.498
SE_38901	ENSDARG00000012403	ercc6l2	chr8	-	0.000221452	-0.481	38901	SE	low	lowSE	-48.1	0.481
SE_16555	ENSDARG00000114874	FP236318.2	chr25	-	1.76e-06	-0.478	16555	SE	low	lowSE	-47.8	0.478
SE_39472	ENSDARG00000008060	scara3	chr20	+	0.00640525	-0.477	39472	SE	low	lowSE	-47.7	0.477
SE_31946	ENSDARG00000112977	CABZ01061591.1	chr15	+	9.08e-05	-0.474	31946	SE	low	lowSE	-47.4	0.474
SE_254	ENSDARG00000056515	spsb1	chr23	-	6.34e-13	-0.473	254	SE	low	lowSE	-47.3	0.473
SE_5804	ENSDARG00000054473	tinf2	chr7	+	1.55e-09	-0.47	5804	SE	low	lowSE	-47	0.47
SE_717	ENSDARG00000026482	arhgap12b	chr12	+	0	-0.467	717	SE	low	lowSE	-46.7	0.467
SE_7433	ENSDARG00000074332	si:ch1073-335m2.2	chr22	-	1.46e-11	-0.46	7433	SE	low	lowSE	-46	0.46
SE_24145	ENSDARG00000110103	FO834799.1	chr25	+	1e-08	-0.458	24145	SE	low	lowSE	-45.8	0.458
SE_39369	ENSDARG00000028148	pax2a	chr13	+	0.00204778	-0.455	39369	SE	low	lowSE	-45.5	0.455
MXE_373	ENSDARG00000074526	zbtb16b	chr15	-	3.86e-08	-0.455	373	MXE	low	lowMXE	-45.5	0.455
A5SS_349	ENSDARG00000034344	pcdh19	chr14	-	0	-0.447	349	A5SS	low	lowA5SS	-44.7	0.447
SE_24303	ENSDARG00000074319	sall1a	chr7	+	8e-08	-0.444	24303	SE	low	lowSE	-44.4	0.444
SE_27075	ENSDARG00000088690	ddias	chr21	+	7.78e-06	-0.443	27075	SE	low	lowSE	-44.3	0.443
A5SS_1026	ENSDARG00000011613	rbm39a	chr11	+	0	-0.442	1026	A5SS	low	lowA5SS	-44.2	0.442
SE_178	ENSDARG00000013058	ascc2	chr5	+	1.5e-06	-0.439	178	SE	low	lowSE	-43.9	0.439
SE_17747	ENSDARG00000076748	ntn2	chr24	-	0.00209386	-0.439	17747	SE	low	lowSE	-43.9	0.439
SE_40552	ENSDARG00000039354	ska1	chr10	-	0	-0.438	40552	SE	low	lowSE	-43.8	0.438
SE_28197	ENSDARG00000020647	trpc4apb	chr23	-	7.33e-11	-0.436	28197	SE	low	lowSE	-43.6	0.436
SE_36533	ENSDARG00000078459	cux1a	chr10	-	8.07e-13	-0.426	36533	SE	low	lowSE	-42.6	0.426
SE_35443	ENSDARG00000060504	pfkla	chr9	-	3.2e-07	-0.426	35443	SE	low	lowSE	-42.6	0.426
SE_9320	ENSDARG00000013539	ikzf1	chr13	-	3.71e-05	-0.426	9320	SE	low	lowSE	-42.6	0.426
SE_27465	ENSDARG00000054076	tatdn3	chr20	+	0.0013609	-0.426	27465	SE	low	lowSE	-42.6	0.426
SE_39254	ENSDARG00000077293	synpo2la	chr13	+	0	-0.423	39254	SE	low	lowSE	-42.3	0.423
MXE_6176	ENSDARG00000025789	chd4b	chr16	-	0	-0.422	6176	MXE	low	lowMXE	-42.2	0.422
A3SS_1202	ENSDARG00000001452	adam8a	chr13	+	5.67e-08	-0.422	1202	A3SS	low	lowA3SS	-42.2	0.422
SE_1283	ENSDARG00000038074	ergic3	chr6	+	0.000224689	-0.419	1283	SE	low	lowSE	-41.9	0.419
SE_11101	ENSDARG00000056245	zgc:162952	chr5	-	0.00320736	-0.418	11101	SE	low	lowSE	-41.8	0.418
SE_22750	ENSDARG00000007663	amph	chr2	-	0.0261345	-0.418	22750	SE	low	lowSE	-41.8	0.418
A3SS_840	ENSDARG00000088492	cntrl	chr5	-	0.000593537	-0.418	840	A3SS	low	lowA3SS	-41.8	0.418
SE_2043	ENSDARG00000015536	sox6	chr7	+	8.83e-07	-0.415	2043	SE	low	lowSE	-41.5	0.415
SE_7878	ENSDARG00000074776	tmem154	chr1	-	1.35e-12	-0.414	7878	SE	low	lowSE	-41.4	0.414
SE_21299	ENSDARG00000053992	sfi1	chr6	-	9.29e-12	-0.412	21299	SE	low	lowSE	-41.2	0.412
SE_13611	ENSDARG00000062082	hipk3b	chr18	+	4.42e-07	-0.412	13611	SE	low	lowSE	-41.2	0.412
SE_21750	ENSDARG00000074869	si:ch1073-291c23.2	chr13	-	1.92e-06	-0.412	21750	SE	low	lowSE	-41.2	0.412
SE_35753	ENSDARG00000020771	tnr	chr2	+	3.74e-05	-0.412	35753	SE	low	lowSE	-41.2	0.412
SE_14963	ENSDARG00000100366	si:dkey-102m7.3	chr14	+	8.25e-10	-0.41	14963	SE	low	lowSE	-41	0.41
SE_11450	ENSDARG00000092064	si:dkey-117n7.4	chr4	+	6.08e-07	-0.41	11450	SE	low	lowSE	-41	0.41
SE_27157	ENSDARG00000019658	pou2f2a	chr16	+	7.34e-07	-0.408	27157	SE	low	lowSE	-40.8	0.408
SE_29937	ENSDARG00000093799	setbp1	chr5	+	9.79e-05	-0.408	29937	SE	low	lowSE	-40.8	0.408
SE_38344	ENSDARG00000074589	rin2	chr13	+	6.67e-09	-0.405	38344	SE	low	lowSE	-40.5	0.405
SE_5378	ENSDARG00000087742	map4k3a	chr11	-	6.28e-08	-0.402	5378	SE	low	lowSE	-40.2	0.402
SE_9294	ENSDARG00000061093	phldb1a	chr5	-	8.4e-14	-0.401	9294	SE	low	lowSE	-40.1	0.401
SE_30400	ENSDARG00000004724	tcea3	chr16	+	3.32e-08	-0.401	30400	SE	low	lowSE	-40.1	0.401
SE_9426	ENSDARG00000023584	cdc7	chr2	-	0	-0.4	9426	SE	low	lowSE	-40	0.4
SE_12657	ENSDARG00000079631	si:ch211-113e8.10	chr1	-	2.07e-06	-0.4	12657	SE	low	lowSE	-40	0.4
SE_12206	ENSDARG00000063649	tead3b	chr6	+	8.99e-11	-0.399	12206	SE	low	lowSE	-39.9	0.399
SE_7810	ENSDARG00000063634	hpse	chr21	+	2.23e-08	-0.397	7810	SE	low	lowSE	-39.7	0.397
SE_18069	ENSDARG00000004415	tcf7l2	chr12	-	5.97e-07	-0.397	18069	SE	low	lowSE	-39.7	0.397
SE_39730	ENSDARG00000060678	ndst2b	chr12	+	1.14e-05	-0.396	39730	SE	low	lowSE	-39.6	0.396
SE_1100	ENSDARG00000091783	si:dkeyp-71f10.5	chr3	-	0.00179444	-0.394	1100	SE	low	lowSE	-39.4	0.394
MXE_6329	ENSDARG00000059768	gpatch8	chr3	-	0.000762582	-0.394	6329	MXE	low	lowMXE	-39.4	0.394
SE_20576	ENSDARG00000016439	slc7a1	chr10	+	0.0154128	-0.393	20576	SE	low	lowSE	-39.3	0.393
MXE_2092	ENSDARG00000034344	pcdh19	chr14	-	0	-0.39	2092	MXE	low	lowMXE	-39	0.39
SE_10561	ENSDARG00000105452	plxna1a	chr23	+	0.000155263	-0.389	10561	SE	low	lowSE	-38.9	0.389
MXE_202	ENSDARG00000010773	pnpla6	chr1	-	0.00180788	-0.388	202	MXE	low	lowMXE	-38.8	0.388
SE_40603	ENSDARG00000089951	si:dkey-210j14.5	chr3	-	1.31e-07	-0.387	40603	SE	low	lowSE	-38.7	0.387
SE_27429	ENSDARG00000103388	znf609a	chr25	-	1.04e-10	-0.385	27429	SE	low	lowSE	-38.5	0.385
SE_6299	ENSDARG00000040874	add3a	chr22	+	0.00081648	-0.383	6299	SE	low	lowSE	-38.3	0.383
SE_16426	ENSDARG00000092979	pias2	chr5	+	1.92e-06	-0.382	16426	SE	low	lowSE	-38.2	0.382
SE_481	ENSDARG00000016783	srsf6b	chr11	+	1.11e-05	-0.382	481	SE	low	lowSE	-38.2	0.382
SE_42169	ENSDARG00000078468	fap	chr9	+	0	-0.381	42169	SE	low	lowSE	-38.1	0.381
SE_10689	ENSDARG00000070470	sh3rf1	chr20	+	1.3e-08	-0.38	10689	SE	low	lowSE	-38	0.38
MXE_4719	ENSDARG00000103388	znf609a	chr25	-	1.95e-06	-0.378	4719	MXE	low	lowMXE	-37.8	0.378
SE_34041	ENSDARG00000011613	rbm39a	chr11	+	0	-0.377	34041	SE	low	lowSE	-37.7	0.377
SE_24583	ENSDARG00000100055	tox2	chr6	-	1.97e-11	-0.377	24583	SE	low	lowSE	-37.7	0.377
SE_34007	ENSDARG00000076934	wdr60	chr7	-	3.25e-05	-0.376	34007	SE	low	lowSE	-37.6	0.376
SE_36534	ENSDARG00000078459	cux1a	chr10	-	2.94e-14	-0.374	36534	SE	low	lowSE	-37.4	0.374
SE_2269	ENSDARG00000060808	mecom	chr15	-	5.74e-14	-0.372	2269	SE	low	lowSE	-37.2	0.372
SE_25385	ENSDARG00000041779	trdn	chr20	+	4.31e-08	-0.372	25385	SE	low	lowSE	-37.2	0.372
SE_1060	ENSDARG00000104311	scmh1	chr16	-	0.00058504	-0.37	1060	SE	low	lowSE	-37	0.37
SE_5176	ENSDARG00000055124	ccnl1a	chr18	+	0	-0.369	5176	SE	low	lowSE	-36.9	0.369
SE_34235	ENSDARG00000045951	kat5b	chr5	-	0	-0.369	34235	SE	low	lowSE	-36.9	0.369
SE_41701	ENSDARG00000029114	si:dkey-40m6.8	chr16	+	5.45e-12	-0.368	41701	SE	low	lowSE	-36.8	0.368
SE_33648	ENSDARG00000021163	thrb	chr19	-	0.0474566	-0.368	33648	SE	low	lowSE	-36.8	0.368
A5SS_1029	ENSDARG00000052390	tmed8	chr17	-	1.67e-06	-0.368	1029	A5SS	low	lowA5SS	-36.8	0.368
SE_32543	ENSDARG00000062954	clk2a	chr19	+	0	-0.365	32543	SE	low	lowSE	-36.5	0.365
SE_37008	ENSDARG00000017427	phf20l1	chr16	-	3.97e-09	-0.365	37008	SE	low	lowSE	-36.5	0.365
SE_6394	ENSDARG00000061590	cachd1	chr6	-	0	-0.364	6394	SE	low	lowSE	-36.4	0.364
SE_12523	ENSDARG00000104692	CR848705.2	chr11	-	0.00811988	-0.364	12523	SE	low	lowSE	-36.4	0.364
SE_38406	ENSDARG00000094336	si:dkeyp-82a1.6	chr8	-	3.63e-08	-0.362	38406	SE	low	lowSE	-36.2	0.362
SE_2151	ENSDARG00000014439	dgkza	chr7	+	0.000363936	-0.362	2151	SE	low	lowSE	-36.2	0.362
MXE_719	ENSDARG00000052765	gria2b	chr14	+	0.00400806	-0.362	719	MXE	low	lowMXE	-36.2	0.362
SE_9844	ENSDARG00000096457	si:dkey-118j18.2	chr24	+	0.000199859	-0.361	9844	SE	low	lowSE	-36.1	0.361
SE_40060	ENSDARG00000105010	lztfl1	chr24	+	1.47e-06	-0.359	40060	SE	low	lowSE	-35.9	0.359
SE_36714	ENSDARG00000025605	nvl	chr13	-	3.18e-08	-0.358	36714	SE	low	lowSE	-35.8	0.358
SE_17787	ENSDARG00000014966	ccdc82	chr21	+	8.31e-07	-0.356	17787	SE	low	lowSE	-35.6	0.356
SE_29815	ENSDARG00000037046	rad51b	chr20	+	0.000550846	-0.356	29815	SE	low	lowSE	-35.6	0.356
SE_9537	ENSDARG00000098280	rbm5	chr6	-	0	-0.355	9537	SE	low	lowSE	-35.5	0.355
SE_6393	ENSDARG00000061590	cachd1	chr6	-	0	-0.355	6393	SE	low	lowSE	-35.5	0.355
SE_11591	ENSDARG00000097310	zgc:193812	chr25	-	0.000142221	-0.355	11591	SE	low	lowSE	-35.5	0.355
SE_6405	ENSDARG00000017661	braf	chr4	-	1.35e-08	-0.354	6405	SE	low	lowSE	-35.4	0.354
SE_29368	ENSDARG00000086269	ndst2a	chr13	+	7.65e-11	-0.353	29368	SE	low	lowSE	-35.3	0.353
SE_37045	ENSDARG00000059768	gpatch8	chr3	-	0.0017953	-0.353	37045	SE	low	lowSE	-35.3	0.353
SE_21751	ENSDARG00000074869	si:ch1073-291c23.2	chr13	-	5e-10	-0.352	21751	SE	low	lowSE	-35.2	0.352
SE_14045	ENSDARG00000061798	arhgap27l	chr3	+	3.18e-08	-0.35	14045	SE	low	lowSE	-35	0.35
SE_39255	ENSDARG00000077293	synpo2la	chr13	+	0	-0.349	39255	SE	low	lowSE	-34.9	0.349
SE_20670	ENSDARG00000057863	dnmt3bb.3	chr23	-	2.57e-09	-0.348	20670	SE	low	lowSE	-34.8	0.348
SE_20073	ENSDARG00000025699	mbd1b	chr11	+	4.52e-07	-0.348	20073	SE	low	lowSE	-34.8	0.348
SE_32110	ENSDARG00000011973	slc35d1a	chr6	-	7.58e-06	-0.347	32110	SE	low	lowSE	-34.7	0.347
MXE_2388	ENSDARG00000059707	ZNF423	chr18	+	2.35e-05	-0.347	2388	MXE	low	lowMXE	-34.7	0.347
SE_32542	ENSDARG00000062954	clk2a	chr19	+	0	-0.346	32542	SE	low	lowSE	-34.6	0.346
SE_17176	ENSDARG00000087285	tmem182b	chr6	+	0.00475408	-0.346	17176	SE	low	lowSE	-34.6	0.346
SE_25389	ENSDARG00000041779	trdn	chr20	+	7.93e-08	-0.345	25389	SE	low	lowSE	-34.5	0.345
SE_39814	ENSDARG00000099355	BX890548.1	chr4	+	8.06e-06	-0.345	39814	SE	low	lowSE	-34.5	0.345
SE_8002	ENSDARG00000062268	jarid2b	chr19	+	7.13e-08	-0.344	8002	SE	low	lowSE	-34.4	0.344
SE_8405	ENSDARG00000037570	polr1d	chr14	-	1.75e-12	-0.343	8405	SE	low	lowSE	-34.3	0.343
SE_22297	ENSDARG00000101891	arid1ab	chr19	+	0	-0.342	22297	SE	low	lowSE	-34.2	0.342
SE_25651	ENSDARG00000007723	efnb1	chr5	-	0	-0.341	25651	SE	low	lowSE	-34.1	0.341
SE_37698	ENSDARG00000006044	ust	chr20	-	8.79e-05	-0.341	37698	SE	low	lowSE	-34.1	0.341
SE_42341	ENSDARG00000086075	ttc3	chr10	-	0.00042625	-0.341	42341	SE	low	lowSE	-34.1	0.341
MXE_2898	ENSDARG00000105071	nos1apa	chr6	-	1.39e-05	-0.34	2898	MXE	low	lowMXE	-34	0.34
A3SS_790	ENSDARG00000004415	tcf7l2	chr12	-	1.15e-07	-0.34	790	A3SS	low	lowA3SS	-34	0.34
SE_22253	ENSDARG00000098349	hdac4	chr9	-	4.25e-05	-0.339	22253	SE	low	lowSE	-33.9	0.339
SE_4099	ENSDARG00000000651	osgepl1	chr9	+	0.000238644	-0.339	4099	SE	low	lowSE	-33.9	0.339
SE_40901	ENSDARG00000042534	rsrc2	chr5	-	0.000474306	-0.339	40901	SE	low	lowSE	-33.9	0.339
SE_18632	ENSDARG00000075025	cdc123	chr4	+	3.13e-08	-0.338	18632	SE	low	lowSE	-33.8	0.338
SE_11524	ENSDARG00000060306	tfcp2	chr23	-	1.84e-10	-0.337	11524	SE	low	lowSE	-33.7	0.337
SE_8747	ENSDARG00000038302	ccar2	chr10	+	0.00438383	-0.337	8747	SE	low	lowSE	-33.7	0.337
SE_29936	ENSDARG00000093799	setbp1	chr5	+	0.0129783	-0.337	29936	SE	low	lowSE	-33.7	0.337
MXE_6270	ENSDARG00000053165	zgc:113377	chr17	-	0.00577024	-0.337	6270	MXE	low	lowMXE	-33.7	0.337
SE_33134	ENSDARG00000004074	bach2b	chr20	-	1.8e-05	-0.336	33134	SE	low	lowSE	-33.6	0.336
SE_26098	ENSDARG00000061099	nfasca	chr11	+	0.0424446	-0.336	26098	SE	low	lowSE	-33.6	0.336
SE_14602	ENSDARG00000101080	pwwp2b	chr13	+	5.23e-13	-0.334	14602	SE	low	lowSE	-33.4	0.334
SE_6077	ENSDARG00000058390	acot9.2	chr24	-	0.00105995	-0.333	6077	SE	low	lowSE	-33.3	0.333
SE_13180	ENSDARG00000005482	rapgef2	chr14	-	4.63e-06	-0.332	13180	SE	low	lowSE	-33.2	0.332
SE_35815	ENSDARG00000087555	si:ch73-308l14.2	chr14	+	2.36e-12	-0.331	35815	SE	low	lowSE	-33.1	0.331
SE_9680	ENSDARG00000068855	si:ch211-163l21.10	chr8	+	2.65e-05	-0.331	9680	SE	low	lowSE	-33.1	0.331
SE_14229	ENSDARG00000035333	mis18a	chr10	+	0	-0.33	14229	SE	low	lowSE	-33	0.33
MXE_2387	ENSDARG00000059707	ZNF423	chr18	+	2.81e-05	-0.33	2387	MXE	low	lowMXE	-33	0.33
MXE_5814	ENSDARG00000117621	FP016248.1	chr10	-	0.00136427	-0.33	5814	MXE	low	lowMXE	-33	0.33
SE_32583	ENSDARG00000043361	nck2b	chr6	+	0	-0.328	32583	SE	low	lowSE	-32.8	0.328
MXE_5825	ENSDARG00000052390	tmed8	chr17	-	8.14e-07	-0.327	5825	MXE	low	lowMXE	-32.7	0.327
SE_21009	ENSDARG00000104835	map3k4	chr13	-	6.15e-12	-0.326	21009	SE	low	lowSE	-32.6	0.326
MXE_3733	ENSDARG00000019236	gsr	chr14	-	0.000358915	-0.326	3733	MXE	low	lowMXE	-32.6	0.326
SE_31055	ENSDARG00000073957	tox3	chr7	+	6.72e-07	-0.324	31055	SE	low	lowSE	-32.4	0.324
SE_19783	ENSDARG00000078419	filip1a	chr17	-	0.00357856	-0.324	19783	SE	low	lowSE	-32.4	0.324
SE_17788	ENSDARG00000014966	ccdc82	chr21	+	6.71e-06	-0.323	17788	SE	low	lowSE	-32.3	0.323
SE_16427	ENSDARG00000092979	pias2	chr5	+	0.0114946	-0.323	16427	SE	low	lowSE	-32.3	0.323
MXE_1925	ENSDARG00000058820	bin1b	chr6	-	8.53e-09	-0.323	1925	MXE	low	lowMXE	-32.3	0.323
SE_9291	ENSDARG00000061093	phldb1a	chr5	-	2.77e-08	-0.322	9291	SE	low	lowSE	-32.2	0.322
SE_20476	ENSDARG00000068103	cfap45	chr18	+	8.89e-05	-0.322	20476	SE	low	lowSE	-32.2	0.322
SE_16972	ENSDARG00000053829	pax9	chr17	-	0.007458	-0.321	16972	SE	low	lowSE	-32.1	0.321
SE_2441	ENSDARG00000061397	trip12	chr18	+	7.26e-08	-0.32	2441	SE	low	lowSE	-32	0.32
MXE_5627	ENSDARG00000004074	bach2b	chr20	-	0.00102195	-0.319	5627	MXE	low	lowMXE	-31.9	0.319
SE_42000	ENSDARG00000057903	si:ch211-266g18.10	chr17	-	9.29e-05	-0.318	42000	SE	low	lowSE	-31.8	0.318
SE_34993	ENSDARG00000034056	csnk1g2b	chr8	+	0	-0.317	34993	SE	low	lowSE	-31.7	0.317
SE_18425	ENSDARG00000022350	nek1	chr20	+	0.000656353	-0.317	18425	SE	low	lowSE	-31.7	0.317
SE_21289	ENSDARG00000053992	sfi1	chr6	-	0.00305545	-0.317	21289	SE	low	lowSE	-31.7	0.317
SE_40154	ENSDARG00000078911	zgc:163098	chr5	+	0	-0.316	40154	SE	low	lowSE	-31.6	0.316
SE_17877	ENSDARG00000036685	ccnt2a	chr9	-	2.71e-10	-0.316	17877	SE	low	lowSE	-31.6	0.316
SE_20758	ENSDARG00000027738	si:ch211-13c6.2	chr19	+	0.010691	-0.315	20758	SE	low	lowSE	-31.5	0.315
SE_21787	ENSDARG00000092464	si:dkeyp-20g2.1	chr5	-	0.0428296	-0.315	21787	SE	low	lowSE	-31.5	0.315
SE_33635	ENSDARG00000010721	2019-09-06	chr14	-	0	-0.314	33635	SE	low	lowSE	-31.4	0.314
SE_31006	ENSDARG00000097189	FP101861.1	chr3	-	1.3e-06	-0.313	31006	SE	low	lowSE	-31.3	0.313
SE_26643	ENSDARG00000098453	pank4	chr11	+	1.66e-05	-0.312	26643	SE	low	lowSE	-31.2	0.312
SE_29612	ENSDARG00000093237	si:ch211-89o9.4	chr1	+	0.000575655	-0.312	29612	SE	low	lowSE	-31.2	0.312
SE_16266	ENSDARG00000060243	enox1	chr9	-	1.95e-07	-0.311	16266	SE	low	lowSE	-31.1	0.311
SE_24353	ENSDARG00000111043	FO681288.3	chr18	-	0.0412857	-0.311	24353	SE	low	lowSE	-31.1	0.311
A3SS_810	ENSDARG00000006128	cep170aa	chr13	-	0	-0.311	810	A3SS	low	lowA3SS	-31.1	0.311
SE_41722	ENSDARG00000105190	rhbdl3	chr6	-	4.21e-05	-0.31	41722	SE	low	lowSE	-31	0.31
SE_34058	ENSDARG00000024789	mxc	chr9	-	0.000380425	-0.309	34058	SE	low	lowSE	-30.9	0.309
SE_42233	ENSDARG00000056984	rad9a	chr14	-	9.22e-11	-0.308	42233	SE	low	lowSE	-30.8	0.308
SE_12626	ENSDARG00000054799	rfc1	chr1	-	0	-0.306	12626	SE	low	lowSE	-30.6	0.306
SE_4037	ENSDARG00000043982	tube1	chr20	+	1.31e-07	-0.306	4037	SE	low	lowSE	-30.6	0.306
SE_20852	ENSDARG00000092067	atn1	chr16	+	0	-0.305	20852	SE	low	lowSE	-30.5	0.305
SE_39671	ENSDARG00000095715	BX465834.1	chr5	-	0	-0.304	39671	SE	low	lowSE	-30.4	0.304
SE_5093	ENSDARG00000073911	tmem255a	chr14	-	8.07e-06	-0.303	5093	SE	low	lowSE	-30.3	0.303
SE_2221	ENSDARG00000025043	trip13	chr16	+	2.07e-05	-0.303	2221	SE	low	lowSE	-30.3	0.303
SE_42490	ENSDARG00000087048	si:dkey-165n16.1	chr16	+	0.000160076	-0.303	42490	SE	low	lowSE	-30.3	0.303
SE_3130	ENSDARG00000013655	tpd52l2b	chr23	-	0.000394037	-0.303	3130	SE	low	lowSE	-30.3	0.303
SE_33532	ENSDARG00000101715	arsg	chr12	+	0.0152206	-0.303	33532	SE	low	lowSE	-30.3	0.303
SE_32108	ENSDARG00000011973	slc35d1a	chr6	-	1.1e-08	-0.302	32108	SE	low	lowSE	-30.2	0.302
SE_18359	ENSDARG00000093405	casp6	chr3	-	0.00103005	-0.302	18359	SE	low	lowSE	-30.2	0.302
SE_253	ENSDARG00000078318	tmod1	chr1	+	1.09e-08	-0.301	253	SE	low	lowSE	-30.1	0.301
SE_14537	ENSDARG00000028899	tekt4	chr1	-	0.00012296	-0.301	14537	SE	low	lowSE	-30.1	0.301
SE_41981	ENSDARG00000057903	si:ch211-266g18.10	chr17	-	0.000670245	-0.301	41981	SE	low	lowSE	-30.1	0.301
SE_18049	ENSDARG00000004415	tcf7l2	chr12	-	0.0270724	-0.301	18049	SE	low	lowSE	-30.1	0.301
A3SS_714	ENSDARG00000077353	rerea	chr23	+	0	-0.3	714	A3SS	low	lowA3SS	-30	0.3
SE_35759	ENSDARG00000020771	tnr	chr2	+	0.000528947	-0.299	35759	SE	low	lowSE	-29.9	0.299
SE_17035	ENSDARG00000061629	ndufaf5	chr1	+	0	-0.298	17035	SE	low	lowSE	-29.8	0.298
SE_42024	ENSDARG00000079378	phldb1b	chr15	-	2.4e-06	-0.298	42024	SE	low	lowSE	-29.8	0.298
SE_3531	ENSDARG00000075211	chd7	chr2	-	1.61e-13	-0.297	3531	SE	low	lowSE	-29.7	0.297
SE_8101	ENSDARG00000076847	tnrc6c1	chr3	-	2.03e-06	-0.297	8101	SE	low	lowSE	-29.7	0.297
SE_18280	ENSDARG00000094010	swt1	chr20	-	4.88e-05	-0.297	18280	SE	low	lowSE	-29.7	0.297
SE_24231	ENSDARG00000005500	dgcr6	chr8	-	8.46e-07	-0.296	24231	SE	low	lowSE	-29.6	0.296
SE_904	ENSDARG00000030012	lrrfip1a	chr9	+	7.98e-06	-0.295	904	SE	low	lowSE	-29.5	0.295
SE_13258	ENSDARG00000098438	slc6a6b	chr22	-	0.0050499	-0.294	13258	SE	low	lowSE	-29.4	0.294
SE_7290	ENSDARG00000057317	nexn	chr8	-	0	-0.291	7290	SE	low	lowSE	-29.1	0.291
SE_35013	ENSDARG00000000767	spi1b	chr7	-	0.0105459	-0.291	35013	SE	low	lowSE	-29.1	0.291
SE_12927	ENSDARG00000077177	map2k4b	chr12	-	0	-0.29	12927	SE	low	lowSE	-29	0.29
SE_3609	ENSDARG00000013860	ptpmt1	chr7	+	3.6e-08	-0.29	3609	SE	low	lowSE	-29	0.29
MXE_6803	ENSDARG00000094377	samd10b	chr23	+	0.0156101	-0.29	6803	MXE	low	lowMXE	-29	0.29
A3SS_1296	ENSDARG00000012505	u2af2a	chr16	+	0	-0.29	1296	A3SS	low	lowA3SS	-29	0.29
SE_9	ENSDARG00000056892	mpp6a	chr16	-	0.00563441	-0.289	9	SE	low	lowSE	-28.9	0.289
SE_13146	ENSDARG00000001857	aff4	chr21	+	5.02e-09	-0.288	13146	SE	low	lowSE	-28.8	0.288
SE_24201	ENSDARG00000060312	wdr62	chr15	-	6.47e-09	-0.288	24201	SE	low	lowSE	-28.8	0.288
SE_1365	ENSDARG00000075164	mylk5	chr3	+	9.05e-08	-0.288	1365	SE	low	lowSE	-28.8	0.288
SE_23703	ENSDARG00000092881	BX649294.1	chr22	-	3.46e-05	-0.288	23703	SE	low	lowSE	-28.8	0.288
SE_9658	ENSDARG00000079122	tmx2a	chr14	+	0	-0.287	9658	SE	low	lowSE	-28.7	0.287
SE_5805	ENSDARG00000054473	tinf2	chr7	+	5.64e-13	-0.287	5805	SE	low	lowSE	-28.7	0.287
SE_4097	ENSDARG00000042571	rnaseh1	chr20	+	2.32e-12	-0.287	4097	SE	low	lowSE	-28.7	0.287
SE_11290	ENSDARG00000052739	egf	chr14	-	4.52e-05	-0.287	11290	SE	low	lowSE	-28.7	0.287
MXE_4288	ENSDARG00000041779	trdn	chr20	+	5.36e-09	-0.287	4288	MXE	low	lowMXE	-28.7	0.287
SE_3197	ENSDARG00000056619	arhgap42a	chr21	+	5.74e-14	-0.286	3197	SE	low	lowSE	-28.6	0.286
SE_25386	ENSDARG00000041779	trdn	chr20	+	1.3e-05	-0.286	25386	SE	low	lowSE	-28.6	0.286
SE_34269	ENSDARG00000051814	ptprz1a	chr25	-	1.29e-10	-0.285	34269	SE	low	lowSE	-28.5	0.285
SE_20427	ENSDARG00000004687	acaa1	chr24	+	1.8e-09	-0.285	20427	SE	low	lowSE	-28.5	0.285
A5SS_933	ENSDARG00000089917	sh3tc2	chr14	+	1.74e-05	-0.285	933	A5SS	low	lowA5SS	-28.5	0.285
SE_16424	ENSDARG00000092979	pias2	chr5	+	5.15e-11	-0.284	16424	SE	low	lowSE	-28.4	0.284
SE_25027	ENSDARG00000061471	sema5ba	chr9	-	2.02e-12	-0.283	25027	SE	low	lowSE	-28.3	0.283
SE_13954	ENSDARG00000074326	mcm8	chr17	+	5.66e-05	-0.283	13954	SE	low	lowSE	-28.3	0.283
SE_3501	ENSDARG00000080018	kif16bb	chr13	-	0.000524034	-0.283	3501	SE	low	lowSE	-28.3	0.283
SE_36737	ENSDARG00000061348	adat1	chr25	+	0.0382372	-0.283	36737	SE	low	lowSE	-28.3	0.283
SE_28629	ENSDARG00000078572	stox2b	chr14	-	2.12e-06	-0.282	28629	SE	low	lowSE	-28.2	0.282
SE_12619	ENSDARG00000025555	ormdl3	chr12	-	0.00134826	-0.282	12619	SE	low	lowSE	-28.2	0.282
SE_22595	ENSDARG00000037238	smad5	chr14	-	0.00241306	-0.282	22595	SE	low	lowSE	-28.2	0.282
MXE_7048	ENSDARG00000087229	exoc7	chr12	+	5.96e-06	-0.282	7048	MXE	low	lowMXE	-28.2	0.282
SE_7656	ENSDARG00000001933	prkag2b	chr2	+	0.000220927	-0.281	7656	SE	low	lowSE	-28.1	0.281
SE_1885	ENSDARG00000043818	si:ch211-119c20.2	chr12	+	0.0003944	-0.281	1885	SE	low	lowSE	-28.1	0.281
SE_5715	ENSDARG00000007885	fancl	chr13	+	0.00233257	-0.281	5715	SE	low	lowSE	-28.1	0.281
SE_32296	ENSDARG00000061215	fam149b1	chr17	-	0.0207166	-0.281	32296	SE	low	lowSE	-28.1	0.281
SE_8931	ENSDARG00000100828	CU929150.2	chr2	+	4.48e-05	-0.28	8931	SE	low	lowSE	-28	0.28
SE_33760	ENSDARG00000068457	tnnt3b	chr7	+	0	-0.279	33760	SE	low	lowSE	-27.9	0.279
SE_36717	ENSDARG00000008278	rcor2	chr7	-	0	-0.279	36717	SE	low	lowSE	-27.9	0.279
SE_21829	ENSDARG00000008247	vezf1a	chr10	+	1.6e-09	-0.279	21829	SE	low	lowSE	-27.9	0.279
SE_10866	ENSDARG00000059604	mtss1	chr6	-	1.92e-06	-0.279	10866	SE	low	lowSE	-27.9	0.279
SE_41991	ENSDARG00000057903	si:ch211-266g18.10	chr17	-	6.31e-06	-0.279	41991	SE	low	lowSE	-27.9	0.279
SE_40770	ENSDARG00000061977	ppfibp2a	chr18	+	5.93e-05	-0.279	40770	SE	low	lowSE	-27.9	0.279
SE_23803	ENSDARG00000056713	pskh1	chr18	-	0.00118536	-0.279	23803	SE	low	lowSE	-27.9	0.279
SE_8054	ENSDARG00000071052	si:dkey-150i13.2	chr23	+	0.00709172	-0.279	8054	SE	low	lowSE	-27.9	0.279
SE_8698	ENSDARG00000079895	ehbp1l1b	chr10	+	0.0113716	-0.279	8698	SE	low	lowSE	-27.9	0.279
A5SS_276	ENSDARG00000070407	fam206a	chr19	+	0.00162304	-0.279	276	A5SS	low	lowA5SS	-27.9	0.279
SE_17574	ENSDARG00000054220	ap4s1	chr17	-	0	-0.278	17574	SE	low	lowSE	-27.8	0.278
SE_37094	ENSDARG00000069415	col17a1a	chr1	+	8.4e-14	-0.278	37094	SE	low	lowSE	-27.8	0.278
SE_25180	ENSDARG00000000394	matr3l1.1	chr14	-	0	-0.277	25180	SE	low	lowSE	-27.7	0.277
SE_12160	ENSDARG00000069507	mettl27	chr21	-	0.00162725	-0.277	12160	SE	low	lowSE	-27.7	0.277
SE_7672	ENSDARG00000025948	mlh1	chr13	+	1.41e-07	-0.276	7672	SE	low	lowSE	-27.6	0.276
SE_20080	ENSDARG00000030512	tsnaxip1	chr18	-	0.00324505	-0.276	20080	SE	low	lowSE	-27.6	0.276
SE_13352	ENSDARG00000102974	baz2a	chr23	-	1.86e-07	-0.275	13352	SE	low	lowSE	-27.5	0.275
SE_18427	ENSDARG00000022350	nek1	chr20	+	9.99e-07	-0.275	18427	SE	low	lowSE	-27.5	0.275
MXE_3593	ENSDARG00000092503	arid1b	chr20	-	5.14e-06	-0.275	3593	MXE	low	lowMXE	-27.5	0.275
SE_7671	ENSDARG00000025948	mlh1	chr13	+	1.03e-09	-0.274	7671	SE	low	lowSE	-27.4	0.274
SE_41093	ENSDARG00000051886	ankrd11	chr7	+	3.13e-08	-0.273	41093	SE	low	lowSE	-27.3	0.273
SE_6846	ENSDARG00000098749	tbcd	chr3	+	0.000278373	-0.273	6846	SE	low	lowSE	-27.3	0.273
SE_194	ENSDARG00000091821	smc6	chr17	+	0.000278373	-0.273	194	SE	low	lowSE	-27.3	0.273
SE_20175	ENSDARG00000006527	brd3a	chr21	-	0	-0.272	20175	SE	low	lowSE	-27.2	0.272
SE_37840	ENSDARG00000068637	si:ch211-281l24.3	chr15	-	0.000604098	-0.272	37840	SE	low	lowSE	-27.2	0.272
SE_34849	ENSDARG00000074345	si:ch211-214b16.4	chr3	-	0.00411089	-0.272	34849	SE	low	lowSE	-27.2	0.272
SE_1162	ENSDARG00000098780	nsmce1	chr3	+	0.0272333	-0.27	1162	SE	low	lowSE	-27	0.27
SE_28539	ENSDARG00000079679	cep112	chr3	-	4.73e-05	-0.269	28539	SE	low	lowSE	-26.9	0.269
SE_13408	ENSDARG00000100151	appl2	chr25	+	1.09e-13	-0.268	13408	SE	low	lowSE	-26.8	0.268
SE_21433	ENSDARG00000060929	rnf220a	chr2	+	3.81e-10	-0.268	21433	SE	low	lowSE	-26.8	0.268
SE_28134	ENSDARG00000078983	fam118b	chr18	+	7.42e-10	-0.268	28134	SE	low	lowSE	-26.8	0.268
SE_20533	ENSDARG00000017591	fat1a	chr1	+	4.1e-06	-0.268	20533	SE	low	lowSE	-26.8	0.268
SE_3129	ENSDARG00000013655	tpd52l2b	chr23	-	6.55e-07	-0.267	3129	SE	low	lowSE	-26.7	0.267
SE_34008	ENSDARG00000076934	wdr60	chr7	-	0.000816105	-0.267	34008	SE	low	lowSE	-26.7	0.267
SE_8375	ENSDARG00000092716	VASH1	chr17	+	0.0150664	-0.267	8375	SE	low	lowSE	-26.7	0.267
SE_16078	ENSDARG00000069498	phkg1b	chr21	-	0.0173127	-0.267	16078	SE	low	lowSE	-26.7	0.267
SE_25776	ENSDARG00000058346	sass6	chr22	-	0.0247893	-0.267	25776	SE	low	lowSE	-26.7	0.267
SE_37635	ENSDARG00000037410	med28	chr1	+	0	-0.265	37635	SE	low	lowSE	-26.5	0.265
SE_2098	ENSDARG00000055339	si:ch73-1a9.4	chr10	+	3.18e-07	-0.265	2098	SE	low	lowSE	-26.5	0.265
SE_8311	ENSDARG00000045017	pdrg1	chr11	+	0.000104627	-0.264	8311	SE	low	lowSE	-26.4	0.264
SE_37798	ENSDARG00000100456	ptk2aa	chr19	+	0.000126644	-0.264	37798	SE	low	lowSE	-26.4	0.264
SE_41549	ENSDARG00000087229	exoc7	chr12	+	0.00769538	-0.264	41549	SE	low	lowSE	-26.4	0.264
SE_26505	ENSDARG00000041869	tnfrsf19	chr15	-	2.53e-06	-0.263	26505	SE	low	lowSE	-26.3	0.263
SE_17513	ENSDARG00000071506	mgat5	chr22	+	7.93e-06	-0.263	17513	SE	low	lowSE	-26.3	0.263
SE_34741	ENSDARG00000021611	si:dkey-151g10.3	chr23	+	0.000112153	-0.263	34741	SE	low	lowSE	-26.3	0.263
MXE_7210	ENSDARG00000025299	tspan9a	chr18	-	0.0149089	-0.263	7210	MXE	low	lowMXE	-26.3	0.263
SE_29582	ENSDARG00000029859	armh1	chr8	-	0.00184281	-0.262	29582	SE	low	lowSE	-26.2	0.262
SE_4520	ENSDARG00000034893	rarab	chr3	-	9.79e-07	-0.261	4520	SE	low	lowSE	-26.1	0.261
SE_24106	ENSDARG00000096978	CU972512.1	chr3	-	0.0380597	-0.261	24106	SE	low	lowSE	-26.1	0.261
SE_18848	ENSDARG00000059287	mak	chr24	-	0.000686873	-0.26	18848	SE	low	lowSE	-26	0.26
SE_9559	ENSDARG00000012949	scml2	chr11	-	0.00372636	-0.26	9559	SE	low	lowSE	-26	0.26
A5SS_96	ENSDARG00000073737	suds3	chr5	+	1.38e-08	-0.26	96	A5SS	low	lowA5SS	-26	0.26
SE_41822	ENSDARG00000076302	DTX4	chr7	-	0	-0.259	41822	SE	low	lowSE	-25.9	0.259
SE_3636	ENSDARG00000038557	anks3	chr24	-	8.62e-05	-0.259	3636	SE	low	lowSE	-25.9	0.259
SE_9298	ENSDARG00000061093	phldb1a	chr5	-	0.00286229	-0.259	9298	SE	low	lowSE	-25.9	0.259
A5SS_1157	ENSDARG00000099448	sh3d21	chr16	+	1.08e-05	-0.259	1157	A5SS	low	lowA5SS	-25.9	0.259
SE_649	ENSDARG00000019191	2019-09-12	chr3	+	4.73e-08	-0.258	649	SE	low	lowSE	-25.8	0.258
SE_39309	ENSDARG00000041199	alg12	chr4	+	6.42e-08	-0.258	39309	SE	low	lowSE	-25.8	0.258
SE_22923	ENSDARG00000004378	yrk	chr19	+	0.000439258	-0.258	22923	SE	low	lowSE	-25.8	0.258
SE_15813	ENSDARG00000025903	lgals9l1	chr15	-	0.000647238	-0.258	15813	SE	low	lowSE	-25.8	0.258
SE_18163	ENSDARG00000104267	postnb	chr15	+	0	-0.257	18163	SE	low	lowSE	-25.7	0.257
SE_41550	ENSDARG00000087229	exoc7	chr12	+	1.74e-05	-0.257	41550	SE	low	lowSE	-25.7	0.257
SE_6202	ENSDARG00000000103	myh10	chr6	+	0.00343638	-0.257	6202	SE	low	lowSE	-25.7	0.257
SE_25388	ENSDARG00000041779	trdn	chr20	+	0	-0.256	25388	SE	low	lowSE	-25.6	0.256
SE_31824	ENSDARG00000076297	nfatc3a	chr7	-	0.00434966	-0.256	31824	SE	low	lowSE	-25.6	0.256
SE_29719	ENSDARG00000069269	wdr35	chr13	-	1.29e-05	-0.255	29719	SE	low	lowSE	-25.5	0.255
SE_1394	ENSDARG00000102035	slc52a2	chr19	-	9.06e-05	-0.255	1394	SE	low	lowSE	-25.5	0.255
SE_23032	ENSDARG00000036359	riox2	chr10	+	0	-0.254	23032	SE	low	lowSE	-25.4	0.254
SE_19651	ENSDARG00000078659	tmem176	chr1	-	0	-0.254	19651	SE	low	lowSE	-25.4	0.254
MXE_1469	ENSDARG00000079895	ehbp1l1b	chr10	+	9.7e-05	-0.254	1469	MXE	low	lowMXE	-25.4	0.254
A5SS_570	ENSDARG00000007863	tra2a	chr19	+	0.001302	-0.254	570	A5SS	low	lowA5SS	-25.4	0.254
SE_39127	ENSDARG00000011360	nfatc2ip	chr3	-	0	-0.253	39127	SE	low	lowSE	-25.3	0.253
SE_42097	ENSDARG00000001829	zgc:112982	chr24	-	3.38e-05	-0.253	42097	SE	low	lowSE	-25.3	0.253
SE_12610	ENSDARG00000103253	zgc:112023	chr6	+	0.00148062	-0.253	12610	SE	low	lowSE	-25.3	0.253
SE_14293	ENSDARG00000076143	ppip5k1a	chr7	+	0.0113836	-0.253	14293	SE	low	lowSE	-25.3	0.253
SE_38972	ENSDARG00000063062	ubn2a	chr6	-	2.42e-06	-0.252	38972	SE	low	lowSE	-25.2	0.252
SE_21473	ENSDARG00000052674	csnk1a1	chr14	-	2.7e-06	-0.252	21473	SE	low	lowSE	-25.2	0.252
SE_6738	ENSDARG00000094518	si:ch211-125e6.8	chr9	-	7.31e-05	-0.252	6738	SE	low	lowSE	-25.2	0.252
SE_12980	ENSDARG00000062790	CU639469.1	chr13	+	0.000273807	-0.252	12980	SE	low	lowSE	-25.2	0.252
SE_22596	ENSDARG00000037238	smad5	chr14	-	6.45e-10	-0.251	22596	SE	low	lowSE	-25.1	0.251
SE_19574	ENSDARG00000100518	CR387919.1	chr7	-	0.00040285	-0.251	19574	SE	low	lowSE	-25.1	0.251
SE_29872	ENSDARG00000020228	usf2	chr19	+	0	-0.25	29872	SE	low	lowSE	-25	0.25
SE_40240	ENSDARG00000042659	thyn1	chr15	-	2.79e-12	-0.25	40240	SE	low	lowSE	-25	0.25
SE_12125	ENSDARG00000026236	zgc:56585	chr21	-	3.85e-08	-0.25	12125	SE	low	lowSE	-25	0.25
SE_15529	ENSDARG00000061462	vwa7	chr18	+	3.55e-07	-0.25	15529	SE	low	lowSE	-25	0.25
SE_34118	ENSDARG00000052390	tmed8	chr17	-	1.29e-06	-0.25	34118	SE	low	lowSE	-25	0.25
SE_2045	ENSDARG00000015536	sox6	chr7	+	0.00676617	-0.25	2045	SE	low	lowSE	-25	0.25
MXE_1470	ENSDARG00000079895	ehbp1l1b	chr10	+	0.00263926	-0.25	1470	MXE	low	lowMXE	-25	0.25
SE_14117	ENSDARG00000059707	ZNF423	chr18	+	5.92e-07	-0.249	14117	SE	low	lowSE	-24.9	0.249
SE_9101	ENSDARG00000045398	mtrr	chr24	-	0.000236561	-0.249	9101	SE	low	lowSE	-24.9	0.249
SE_39812	ENSDARG00000099355	BX890548.1	chr4	+	0.000293597	-0.249	39812	SE	low	lowSE	-24.9	0.249
SE_24277	ENSDARG00000035732	arntl1b	chr7	+	0.00107869	-0.249	24277	SE	low	lowSE	-24.9	0.249
SE_25556	ENSDARG00000073963	si:ch211-258f14.2	chr4	-	0.00701564	-0.249	25556	SE	low	lowSE	-24.9	0.249
SE_22598	ENSDARG00000037238	smad5	chr14	-	4.49e-08	-0.248	22598	SE	low	lowSE	-24.8	0.248
SE_22140	ENSDARG00000074730	pkmyt1	chr12	-	2.22e-05	-0.248	22140	SE	low	lowSE	-24.8	0.248
SE_37465	ENSDARG00000055252	snap23.2	chr17	+	0.000123813	-0.248	37465	SE	low	lowSE	-24.8	0.248
SE_1182	ENSDARG00000010773	pnpla6	chr1	-	0.00319999	-0.248	1182	SE	low	lowSE	-24.8	0.248
MXE_542	ENSDARG00000067549	adamts12	chr5	-	0.00460183	-0.248	542	MXE	low	lowMXE	-24.8	0.248
SE_24268	ENSDARG00000038737	phf20b	chr23	-	8.96e-10	-0.247	24268	SE	low	lowSE	-24.7	0.247
MXE_2961	ENSDARG00000076748	ntn2	chr24	-	0.0102532	-0.247	2961	MXE	low	lowMXE	-24.7	0.247
A3SS_1332	ENSDARG00000006192	gatad2ab	chr22	+	1.21e-06	-0.247	1332	A3SS	low	lowA3SS	-24.7	0.247
SE_32075	ENSDARG00000022399	ntmt1	chr5	-	0	-0.246	32075	SE	low	lowSE	-24.6	0.246
SE_31049	ENSDARG00000011072	ddx11	chr18	-	1.81e-11	-0.246	31049	SE	low	lowSE	-24.6	0.246
SE_26922	ENSDARG00000003058	fgfr1op	chr20	+	3.25e-08	-0.246	26922	SE	low	lowSE	-24.6	0.246
SE_4412	ENSDARG00000058459	plekhg2	chr15	+	4.53e-08	-0.246	4412	SE	low	lowSE	-24.6	0.246
SE_24301	ENSDARG00000035629	parvab	chr7	+	2.95e-07	-0.246	24301	SE	low	lowSE	-24.6	0.246
SE_33852	ENSDARG00000104820	psd3l	chr10	+	0.000726667	-0.246	33852	SE	low	lowSE	-24.6	0.246
SE_10278	ENSDARG00000068868	nap1l4b	chr7	-	0.00175163	-0.246	10278	SE	low	lowSE	-24.6	0.246
SE_29170	ENSDARG00000086458	hdac10	chr25	+	0.00873646	-0.246	29170	SE	low	lowSE	-24.6	0.246
SE_36808	ENSDARG00000019521	mpx	chr10	-	5.87e-08	-0.245	36808	SE	low	lowSE	-24.5	0.245
SE_31524	ENSDARG00000063009	catip	chr6	+	0.00166517	-0.245	31524	SE	low	lowSE	-24.5	0.245
SE_19740	ENSDARG00000063255	btbd11a	chr4	-	0.0351564	-0.245	19740	SE	low	lowSE	-24.5	0.245
SE_1071	ENSDARG00000093211	CT573148.1	chr9	+	0.00152735	-0.244	1071	SE	low	lowSE	-24.4	0.244
SE_11817	ENSDARG00000098311	CU856344.1	chr4	-	0.015362	-0.244	11817	SE	low	lowSE	-24.4	0.244
MXE_5239	ENSDARG00000077139	col6a3	chr9	-	0.00013456	-0.244	5239	MXE	low	lowMXE	-24.4	0.244
SE_25614	ENSDARG00000059423	prune2	chr5	-	0.00109357	-0.242	25614	SE	low	lowSE	-24.2	0.242
SE_8119	ENSDARG00000055226	slc7a7	chr7	+	8.72e-09	-0.241	8119	SE	low	lowSE	-24.1	0.241
SE_13468	ENSDARG00000030307	hspa12b	chr7	+	1.34e-05	-0.241	13468	SE	low	lowSE	-24.1	0.241
SE_17043	ENSDARG00000100731	zgc:101540	chr25	-	0.000347253	-0.241	17043	SE	low	lowSE	-24.1	0.241
SE_2628	ENSDARG00000097685	si:ch211-235i11.3	chr17	-	0.00445984	-0.241	2628	SE	low	lowSE	-24.1	0.241
A3SS_1056	ENSDARG00000010957	mpp2b	chr12	-	0.00122958	-0.241	1056	A3SS	low	lowA3SS	-24.1	0.241
SE_29563	ENSDARG00000057699	styx	chr17	-	0	-0.24	29563	SE	low	lowSE	-24	0.24
SE_8258	ENSDARG00000021539	ephb2b	chr11	+	1.99e-09	-0.24	8258	SE	low	lowSE	-24	0.24
SE_34881	ENSDARG00000068157	ehmt1a	chr5	-	0.000161183	-0.24	34881	SE	low	lowSE	-24	0.24
SE_36033	ENSDARG00000003142	dachc	chr1	-	0.00111344	-0.24	36033	SE	low	lowSE	-24	0.24
MXE_4745	ENSDARG00000027600	pdlim5b	chr10	-	0.00183011	-0.24	4745	MXE	low	lowMXE	-24	0.24
SE_23739	ENSDARG00000003200	foxm1	chr4	-	8.3e-07	-0.239	23739	SE	low	lowSE	-23.9	0.239
SE_2346	ENSDARG00000069595	si:ch211-214c7.4	chr1	+	0.000103287	-0.239	2346	SE	low	lowSE	-23.9	0.239
SE_24941	ENSDARG00000025518	zgc:101679	chr1	-	0.000242492	-0.239	24941	SE	low	lowSE	-23.9	0.239
SE_24634	ENSDARG00000051975	cd99	chr1	-	0.00859362	-0.239	24634	SE	low	lowSE	-23.9	0.239
SE_42151	ENSDARG00000076499	usp53b	chr1	-	0.0171104	-0.239	42151	SE	low	lowSE	-23.9	0.239
MXE_4465	ENSDARG00000015947	matn4	chr6	+	3.64e-05	-0.239	4465	MXE	low	lowMXE	-23.9	0.239
SE_7896	ENSDARG00000059303	hnrnpl2	chr15	-	0	-0.238	7896	SE	low	lowSE	-23.8	0.238
SE_28154	ENSDARG00000103648	znf536	chr7	+	3.97e-06	-0.238	28154	SE	low	lowSE	-23.8	0.238
SE_26783	ENSDARG00000057986	ints8	chr19	-	8.79e-06	-0.238	26783	SE	low	lowSE	-23.8	0.238
SE_35958	ENSDARG00000069356	adgrl2a	chr11	+	0.041223	-0.238	35958	SE	low	lowSE	-23.8	0.238
A5SS_1217	ENSDARG00000039974	rai14	chr21	+	1.74e-05	-0.238	1217	A5SS	low	lowA5SS	-23.8	0.238
SE_27679	ENSDARG00000042440	p2rx7	chr8	-	0.000581826	-0.237	27679	SE	low	lowSE	-23.7	0.237
SE_41940	ENSDARG00000010280	clasp1a	chr9	+	0.00572964	-0.237	41940	SE	low	lowSE	-23.7	0.237
SE_25164	ENSDARG00000052978	mbnl1	chr2	+	0.0256331	-0.237	25164	SE	low	lowSE	-23.7	0.237
SE_32269	ENSDARG00000018165	depdc1a	chr8	-	0.000132747	-0.236	32269	SE	low	lowSE	-23.6	0.236
SE_27464	ENSDARG00000059972	raly	chr6	-	0.000225766	-0.236	27464	SE	low	lowSE	-23.6	0.236
SE_40068	ENSDARG00000094377	samd10b	chr23	+	0.000591134	-0.236	40068	SE	low	lowSE	-23.6	0.236
SE_8748	ENSDARG00000038302	ccar2	chr10	+	0.0040915	-0.236	8748	SE	low	lowSE	-23.6	0.236
SE_20806	ENSDARG00000062577	arhgap35a	chr15	-	0.00620521	-0.236	20806	SE	low	lowSE	-23.6	0.236
SE_10227	ENSDARG00000053106	cep44	chr1	+	0.0166596	-0.236	10227	SE	low	lowSE	-23.6	0.236
MXE_6973	ENSDARG00000005619	nek2	chr20	+	9.7e-05	-0.236	6973	MXE	low	lowMXE	-23.6	0.236
SE_29361	ENSDARG00000086269	ndst2a	chr13	+	1.43e-12	-0.235	29361	SE	low	lowSE	-23.5	0.235
SE_19676	ENSDARG00000054723	si:ch211-242b18.1	chr20	+	1.59e-07	-0.235	19676	SE	low	lowSE	-23.5	0.235
SE_28994	ENSDARG00000076416	shroom2a	chr6	+	1.06e-06	-0.235	28994	SE	low	lowSE	-23.5	0.235
SE_21288	ENSDARG00000069427	nkain2	chr20	-	4.87e-05	-0.235	21288	SE	low	lowSE	-23.5	0.235
SE_13223	ENSDARG00000043480	rbbp8	chr24	+	0.000656593	-0.235	13223	SE	low	lowSE	-23.5	0.235
SE_28160	ENSDARG00000017708	lrrc40	chr6	+	0.00158747	-0.235	28160	SE	low	lowSE	-23.5	0.235
SE_8213	ENSDARG00000045308	pola1	chr24	+	3.45e-07	-0.234	8213	SE	low	lowSE	-23.4	0.234
A5SS_799	ENSDARG00000074758	csde1	chr8	-	0	-0.234	799	A5SS	low	lowA5SS	-23.4	0.234
A5SS_609	ENSDARG00000042688	bora	chr1	+	7.02e-08	-0.234	609	A5SS	low	lowA5SS	-23.4	0.234
SE_24721	ENSDARG00000023002	dtl	chr20	+	0	-0.233	24721	SE	low	lowSE	-23.3	0.233
SE_26604	ENSDARG00000099213	glyr1	chr3	-	0	-0.233	26604	SE	low	lowSE	-23.3	0.233
SE_41982	ENSDARG00000057903	si:ch211-266g18.10	chr17	-	4.28e-09	-0.233	41982	SE	low	lowSE	-23.3	0.233
SE_25593	ENSDARG00000061205	stag1a	chr2	+	5.5e-09	-0.233	25593	SE	low	lowSE	-23.3	0.233
SE_31056	ENSDARG00000073957	tox3	chr7	+	4.72e-06	-0.233	31056	SE	low	lowSE	-23.3	0.233
SE_719	ENSDARG00000026482	arhgap12b	chr12	+	7.07e-05	-0.233	719	SE	low	lowSE	-23.3	0.233
SE_20478	ENSDARG00000026053	hltf	chr2	-	0.00582334	-0.233	20478	SE	low	lowSE	-23.3	0.233
SE_22219	ENSDARG00000073870	gdpd2	chr14	-	0.0146996	-0.232	22219	SE	low	lowSE	-23.2	0.232
SE_21661	ENSDARG00000021370	actr6	chr25	-	1.52e-09	-0.231	21661	SE	low	lowSE	-23.1	0.231
A5SS_1280	ENSDARG00000105190	rhbdl3	chr6	-	0.00268965	-0.231	1280	A5SS	low	lowA5SS	-23.1	0.231
SE_16556	ENSDARG00000114874	FP236318.2	chr25	-	0.0012025	-0.23	16556	SE	low	lowSE	-23	0.23
SE_20085	ENSDARG00000102178	emilin2b	chr7	+	0.00458578	-0.23	20085	SE	low	lowSE	-23	0.23
SE_13952	ENSDARG00000074326	mcm8	chr17	+	0.0308467	-0.23	13952	SE	low	lowSE	-23	0.23
SE_21379	ENSDARG00000016085	mbnl3	chr14	-	0.0471566	-0.23	21379	SE	low	lowSE	-23	0.23
SE_37467	ENSDARG00000100918	prc1a	chr25	+	0	-0.229	37467	SE	low	lowSE	-22.9	0.229
SE_15729	ENSDARG00000061490	u2surp	chr2	-	2.44e-11	-0.229	15729	SE	low	lowSE	-22.9	0.229
SE_34821	ENSDARG00000026359	pbld2	chr13	-	9.95e-06	-0.229	34821	SE	low	lowSE	-22.9	0.229
MXE_5349	ENSDARG00000102291	eef1da	chr2	+	0	-0.229	5349	MXE	low	lowMXE	-22.9	0.229
MXE_1573	ENSDARG00000061093	phldb1a	chr5	-	0.0029002	-0.229	1573	MXE	low	lowMXE	-22.9	0.229
SE_9303	ENSDARG00000061093	phldb1a	chr5	-	3.29e-05	-0.228	9303	SE	low	lowSE	-22.8	0.228
SE_31146	ENSDARG00000078535	lrrcc1	chr2	-	0.000714644	-0.228	31146	SE	low	lowSE	-22.8	0.228
SE_41871	ENSDARG00000039273	fbln5	chr13	-	0.002111	-0.228	41871	SE	low	lowSE	-22.8	0.228
SE_3195	ENSDARG00000102266	isg20l2	chr16	-	3.81e-06	-0.227	3195	SE	low	lowSE	-22.7	0.227
SE_31864	ENSDARG00000098832	fam168a	chr18	+	1.16e-05	-0.227	31864	SE	low	lowSE	-22.7	0.227
SE_40287	ENSDARG00000062781	glsl	chr25	+	0.000721571	-0.227	40287	SE	low	lowSE	-22.7	0.227
SE_16652	ENSDARG00000074581	add2	chr5	-	0.00128786	-0.226	16652	SE	low	lowSE	-22.6	0.226
SE_15528	ENSDARG00000061462	vwa7	chr18	+	1.67e-06	-0.225	15528	SE	low	lowSE	-22.5	0.225
SE_20719	ENSDARG00000056642	hdac9b	chr16	-	1.34e-05	-0.225	20719	SE	low	lowSE	-22.5	0.225
SE_54	ENSDARG00000031075	cadm1a	chr21	+	2.84e-05	-0.225	54	SE	low	lowSE	-22.5	0.225
SE_27341	ENSDARG00000076560	apbb1	chr10	+	0.00126607	-0.225	27341	SE	low	lowSE	-22.5	0.225
MXE_6817	ENSDARG00000104358	FP016005.1	chr11	-	0.00163383	-0.225	6817	MXE	low	lowMXE	-22.5	0.225
SE_12655	ENSDARG00000079631	si:ch211-113e8.10	chr1	-	6.07e-05	-0.224	12655	SE	low	lowSE	-22.4	0.224
MXE_6322	ENSDARG00000040237	mef2d	chr16	-	2.3e-05	-0.224	6322	MXE	low	lowMXE	-22.4	0.224
SE_11267	ENSDARG00000079983	agbl2	chr25	+	-0.0145316	-0.223	568152	SE	low	lowSE	-22.3	0.223
SE_13566	ENSDARG00000018698	carm1	chr3	+	0	-0.223	13566	SE	low	lowSE	-22.3	0.223
SE_20867	ENSDARG00000036894	zgc:101853	chr23	-	0	-0.223	20867	SE	low	lowSE	-22.3	0.223
SE_17954	ENSDARG00000016058	fibpa	chr14	-	7.25e-06	-0.223	17954	SE	low	lowSE	-22.3	0.223
SE_3952	ENSDARG00000057016	cdc14ab	chr22	-	0.00610517	-0.223	3952	SE	low	lowSE	-22.3	0.223
SE_7561	ENSDARG00000079241	wdr90	chr24	+	0.0314342	-0.223	7561	SE	low	lowSE	-22.3	0.223
SE_30682	ENSDARG00000077139	col6a3	chr9	-	5.15e-11	-0.222	30682	SE	low	lowSE	-22.2	0.222
SE_33634	ENSDARG00000010721	2019-09-06	chr14	-	6.05e-11	-0.222	33634	SE	low	lowSE	-22.2	0.222
SE_14548	ENSDARG00000036212	tbc1d5	chr19	-	5.68e-07	-0.222	14548	SE	low	lowSE	-22.2	0.222
SE_34976	ENSDARG00000062231	znf362b	chr23	-	5.28e-06	-0.222	34976	SE	low	lowSE	-22.2	0.222
SE_37028	ENSDARG00000040192	nenf	chr17	+	4.21e-05	-0.222	37028	SE	low	lowSE	-22.2	0.222
SE_34329	ENSDARG00000035074	rtel1	chr11	+	0.00327394	-0.222	34329	SE	low	lowSE	-22.2	0.222
MXE_4845	ENSDARG00000044574	rbms3	chr16	-	0.00294905	-0.222	4845	MXE	low	lowMXE	-22.2	0.222
SE_36463	ENSDARG00000100363	dcun1d5	chr18	-	0	-0.221	36463	SE	low	lowSE	-22.1	0.221
SE_42443	ENSDARG00000042990	cyp2p10	chr20	+	6.54e-08	-0.221	42443	SE	low	lowSE	-22.1	0.221
SE_19854	ENSDARG00000019949	serpinh1b	chr15	-	2.05e-07	-0.221	19854	SE	low	lowSE	-22.1	0.221
SE_8703	ENSDARG00000079895	ehbp1l1b	chr10	+	0.0196862	-0.221	8703	SE	low	lowSE	-22.1	0.221
SE_24882	ENSDARG00000018047	brms1lb	chr20	-	0.0414665	-0.221	24882	SE	low	lowSE	-22.1	0.221
SE_21123	ENSDARG00000091131	cry1bb	chr22	+	0	-0.22	21123	SE	low	lowSE	-22	0.22
SE_42485	ENSDARG00000091187	BX649250.1	chr21	-	0	-0.22	42485	SE	low	lowSE	-22	0.22
SE_21297	ENSDARG00000053992	sfi1	chr6	-	1.4e-05	-0.22	21297	SE	low	lowSE	-22	0.22
SE_28149	ENSDARG00000002385	atm	chr15	-	5.78e-05	-0.22	28149	SE	low	lowSE	-22	0.22
SE_14482	ENSDARG00000058088	aifm1	chr5	-	8.18e-05	-0.22	14482	SE	low	lowSE	-22	0.22
SE_31062	ENSDARG00000058244	il17ra1a	chr4	-	0.007458	-0.22	31062	SE	low	lowSE	-22	0.22
MXE_6321	ENSDARG00000040237	mef2d	chr16	-	0.000214362	-0.22	6321	MXE	low	lowMXE	-22	0.22
SE_16593	ENSDARG00000061952	ecpas	chr1	-	0	-0.219	16593	SE	low	lowSE	-21.9	0.219
SE_38575	ENSDARG00000056483	ssbp4	chr22	-	0	-0.219	38575	SE	low	lowSE	-21.9	0.219
SE_37573	ENSDARG00000008784	prpf4ba	chr2	-	4.78e-12	-0.219	37573	SE	low	lowSE	-21.9	0.219
SE_32191	ENSDARG00000067608	zswim7	chr5	+	1.42e-05	-0.219	32191	SE	low	lowSE	-21.9	0.219
SE_17532	ENSDARG00000099235	hook2	chr3	+	0.000357157	-0.219	17532	SE	low	lowSE	-21.9	0.219
SE_19067	ENSDARG00000034093	dclk2a	chr1	+	0.000438357	-0.219	19067	SE	low	lowSE	-21.9	0.219
SE_13744	ENSDARG00000021324	nsun4	chr2	+	0.0172981	-0.219	13744	SE	low	lowSE	-21.9	0.219
SE_27667	ENSDARG00000101858	DST	chr13	+	0.0444019	-0.218	27667	SE	low	lowSE	-21.8	0.218
MXE_3637	ENSDARG00000106873	LO018188.1	chr14	+	0.00167613	-0.218	3637	MXE	low	lowMXE	-21.8	0.218
A3SS_857	ENSDARG00000004452	tardbpl	chr23	+	0	-0.218	857	A3SS	low	lowA3SS	-21.8	0.218
SE_34975	ENSDARG00000062231	znf362b	chr23	-	2.41e-09	-0.217	34975	SE	low	lowSE	-21.7	0.217
SE_30617	ENSDARG00000079756	peak1	chr25	+	0.000538003	-0.217	30617	SE	low	lowSE	-21.7	0.217
SE_8746	ENSDARG00000038302	ccar2	chr10	+	0.0179148	-0.217	8746	SE	low	lowSE	-21.7	0.217
SE_9209	ENSDARG00000058221	ugcg	chr10	+	2.36e-06	-0.216	9209	SE	low	lowSE	-21.6	0.216
SE_7571	ENSDARG00000079241	wdr90	chr24	+	9.06e-05	-0.216	7571	SE	low	lowSE	-21.6	0.216
SE_41721	ENSDARG00000105190	rhbdl3	chr6	-	0.000317352	-0.216	41721	SE	low	lowSE	-21.6	0.216
SE_34405	ENSDARG00000060521	rbm27	chr9	+	0.00719141	-0.216	34405	SE	low	lowSE	-21.6	0.216
SE_26431	ENSDARG00000079753	kiz	chr17	+	0.0345016	-0.216	26431	SE	low	lowSE	-21.6	0.216
SE_8923	ENSDARG00000077618	rin3	chr17	+	3.46e-09	-0.215	8923	SE	low	lowSE	-21.5	0.215
SE_19760	ENSDARG00000044718	vav2	chr21	-	0.000171326	-0.215	19760	SE	low	lowSE	-21.5	0.215
SE_7854	ENSDARG00000032737	gria3a	chr5	-	0.0438755	-0.215	7854	SE	low	lowSE	-21.5	0.215
A3SS_619	ENSDARG00000054533	araf	chr5	+	4.34e-10	-0.215	619	A3SS	low	lowA3SS	-21.5	0.215
SE_651	ENSDARG00000019191	2019-09-12	chr3	+	0	-0.214	651	SE	low	lowSE	-21.4	0.214
SE_7818	ENSDARG00000062699	nkain4	chr23	-	1.34e-09	-0.214	7818	SE	low	lowSE	-21.4	0.214
SE_24230	ENSDARG00000005500	dgcr6	chr8	-	1.42e-08	-0.214	24230	SE	low	lowSE	-21.4	0.214
SE_35438	ENSDARG00000071478	lnx2b	chr14	+	0.000142221	-0.214	35438	SE	low	lowSE	-21.4	0.214
SE_20129	ENSDARG00000020845	tns1b	chr9	-	0.015266	-0.214	20129	SE	low	lowSE	-21.4	0.214
SE_20924	ENSDARG00000097826	si:dkey-239b22.2	chr12	+	0.0182824	-0.214	20924	SE	low	lowSE	-21.4	0.214
SE_2893	ENSDARG00000040161	zgc:92287	chr23	-	0.0218454	-0.214	2893	SE	low	lowSE	-21.4	0.214
A5SS_185	ENSDARG00000067673	snapc4	chr5	-	0.0327336	-0.214	185	A5SS	low	lowA5SS	-21.4	0.214
SE_8933	ENSDARG00000056475	trnau1apb	chr2	-	0	-0.213	8933	SE	low	lowSE	-21.3	0.213
SE_32517	ENSDARG00000098623	si:dkey-23f9.4	chr11	+	4.89e-10	-0.213	32517	SE	low	lowSE	-21.3	0.213
SE_21032	ENSDARG00000104682	tpm2	chr10	+	1.53e-06	-0.213	21032	SE	low	lowSE	-21.3	0.213
SE_17879	ENSDARG00000036685	ccnt2a	chr9	-	0.0328455	-0.213	17879	SE	low	lowSE	-21.3	0.213
MXE_5481	ENSDARG00000033840	fat3a	chr15	+	0.00412944	-0.213	5481	MXE	low	lowMXE	-21.3	0.213
SE_32709	ENSDARG00000061735	hnrnpm	chr22	+	0	-0.212	32709	SE	low	lowSE	-21.2	0.212
SE_3890	ENSDARG00000062020	gse1	chr18	+	5.23e-13	-0.212	3890	SE	low	lowSE	-21.2	0.212
SE_14364	ENSDARG00000053857	ccdc187	chr23	-	9.87e-10	-0.212	14364	SE	low	lowSE	-21.2	0.212
SE_7817	ENSDARG00000062699	nkain4	chr23	-	1.73e-08	-0.212	7817	SE	low	lowSE	-21.2	0.212
SE_38988	ENSDARG00000013528	mcm9	chr20	+	2.23e-05	-0.212	38988	SE	low	lowSE	-21.2	0.212
SE_29682	ENSDARG00000027154	tpd52l2a	chr8	+	0.00597483	-0.212	29682	SE	low	lowSE	-21.2	0.212
SE_35901	ENSDARG00000020258	ewsr1a	chr10	-	0	-0.211	35901	SE	low	lowSE	-21.1	0.211
SE_16466	ENSDARG00000089076	gphna	chr17	+	0.0080662	-0.211	16466	SE	low	lowSE	-21.1	0.211
MXE_4286	ENSDARG00000041779	trdn	chr20	+	0.000696672	-0.211	4286	MXE	low	lowMXE	-21.1	0.211
SE_17852	ENSDARG00000020371	g6pc3	chr12	+	5.89e-05	-0.21	17852	SE	low	lowSE	-21	0.21
SE_28542	ENSDARG00000079679	cep112	chr3	-	7.96e-05	-0.21	28542	SE	low	lowSE	-21	0.21
SE_30680	ENSDARG00000077139	col6a3	chr9	-	4.39e-08	-0.209	30680	SE	low	lowSE	-20.9	0.209
SE_19700	ENSDARG00000077987	zfat	chr16	+	7.35e-05	-0.209	19700	SE	low	lowSE	-20.9	0.209
SE_12492	ENSDARG00000078954	rxrba	chr19	-	8.07e-05	-0.209	12492	SE	low	lowSE	-20.9	0.209
SE_14731	ENSDARG00000060029	fam160b2	chr8	-	0.000924265	-0.209	14731	SE	low	lowSE	-20.9	0.209
SE_23870	ENSDARG00000093612	si:dkey-92i17.2	chr14	-	0.00822022	-0.209	23870	SE	low	lowSE	-20.9	0.209
SE_10252	ENSDARG00000075584	itfg1	chr7	-	0.00976528	-0.209	10252	SE	low	lowSE	-20.9	0.209
SE_16204	ENSDARG00000007184	zbtb16a	chr21	-	0	-0.208	16204	SE	low	lowSE	-20.8	0.208
SE_5177	ENSDARG00000055124	ccnl1a	chr18	+	0	-0.208	5177	SE	low	lowSE	-20.8	0.208
SE_30880	ENSDARG00000001558	kifc1	chr19	+	0	-0.208	30880	SE	low	lowSE	-20.8	0.208
SE_25432	ENSDARG00000038543	wdr48b	chr2	+	1.62e-09	-0.208	25432	SE	low	lowSE	-20.8	0.208
SE_33259	ENSDARG00000020345	clasp2	chr19	+	0.000387144	-0.208	33259	SE	low	lowSE	-20.8	0.208
SE_25826	ENSDARG00000021735	cacna1ba	chr5	-	0.00171643	-0.208	25826	SE	low	lowSE	-20.8	0.208
SE_22077	ENSDARG00000061168	dhx34	chr18	+	0.00222197	-0.208	22077	SE	low	lowSE	-20.8	0.208
SE_34236	ENSDARG00000060983	smyd4	chr10	+	0.00271086	-0.208	34236	SE	low	lowSE	-20.8	0.208
SE_17592	ENSDARG00000018460	mbnl2	chr1	+	0.0190982	-0.208	17592	SE	low	lowSE	-20.8	0.208
A5SS_114	ENSDARG00000095584	CR925798.1	chr18	+	0.0453607	-0.208	114	A5SS	low	lowA5SS	-20.8	0.208
SE_24707	ENSDARG00000098782	cratb	chr19	+	8.57e-08	-0.207	24707	SE	low	lowSE	-20.7	0.207
SE_27215	ENSDARG00000021082	sec31a	chr10	-	2.12e-05	-0.207	27215	SE	low	lowSE	-20.7	0.207
SE_7082	ENSDARG00000097890	si:ch1073-100f3.2	chr3	-	0.000883303	-0.207	7082	SE	low	lowSE	-20.7	0.207
SE_31024	ENSDARG00000099183	fkbp10a	chr19	+	0.000933653	-0.207	31024	SE	low	lowSE	-20.7	0.207
MXE_794	ENSDARG00000094977	si:ch211-156j22.4	chr23	-	0.00140472	-0.207	794	MXE	low	lowMXE	-20.7	0.207
SE_33771	ENSDARG00000068457	tnnt3b	chr7	+	8.76e-09	-0.206	33771	SE	low	lowSE	-20.6	0.206
SE_40702	ENSDARG00000027428	rpp30	chr12	-	8.38e-08	-0.206	40702	SE	low	lowSE	-20.6	0.206
SE_34357	ENSDARG00000070428	si:dkey-239n17.4	chr16	-	8.44e-06	-0.206	34357	SE	low	lowSE	-20.6	0.206
SE_3198	ENSDARG00000056619	arhgap42a	chr21	+	8.84e-06	-0.206	3198	SE	low	lowSE	-20.6	0.206
SE_34541	ENSDARG00000075648	sema5bb	chr6	+	7.25e-05	-0.206	34541	SE	low	lowSE	-20.6	0.206
SE_7081	ENSDARG00000097890	si:ch1073-100f3.2	chr3	-	0.000981629	-0.206	7081	SE	low	lowSE	-20.6	0.206
SE_30536	ENSDARG00000040027	osbpl10b	chr16	+	0.0279882	-0.206	30536	SE	low	lowSE	-20.6	0.206
MXE_3397	ENSDARG00000012397	eya4	chr23	-	5.07e-07	-0.206	3397	MXE	low	lowMXE	-20.6	0.206
SE_4019	ENSDARG00000090552	si:dkey-7j14.6	chr16	-	0	-0.205	4019	SE	low	lowSE	-20.5	0.205
SE_3891	ENSDARG00000062020	gse1	chr18	+	7.08e-09	-0.205	3891	SE	low	lowSE	-20.5	0.205
SE_8003	ENSDARG00000062268	jarid2b	chr19	+	1.87e-06	-0.205	8003	SE	low	lowSE	-20.5	0.205
SE_759	ENSDARG00000102056	si:dkeyp-94b4.1	chr12	+	0.000155476	-0.205	759	SE	low	lowSE	-20.5	0.205
SE_32449	ENSDARG00000031496	ap1ar	chr14	+	5.05e-05	-0.204	32449	SE	low	lowSE	-20.4	0.204
SE_31426	ENSDARG00000101888	OSCP1	chr16	-	0.000762504	-0.204	31426	SE	low	lowSE	-20.4	0.204
SE_35293	ENSDARG00000074759	ccar1	chr13	+	0.00344194	-0.204	35293	SE	low	lowSE	-20.4	0.204
SE_15989	ENSDARG00000040178	havcr1	chr21	-	0.0268349	-0.204	15989	SE	low	lowSE	-20.4	0.204
SE_18048	ENSDARG00000004415	tcf7l2	chr12	-	0	-0.203	18048	SE	low	lowSE	-20.3	0.203
SE_27122	ENSDARG00000019950	carf	chr9	+	5.74e-14	-0.203	27122	SE	low	lowSE	-20.3	0.203
SE_39766	ENSDARG00000018918	rad17	chr5	-	8.35e-06	-0.203	39766	SE	low	lowSE	-20.3	0.203
SE_39920	ENSDARG00000008979	golga1	chr8	-	0.000130421	-0.203	39920	SE	low	lowSE	-20.3	0.203
SE_26087	ENSDARG00000038672	tcf7	chr21	+	0.00031068	-0.203	26087	SE	low	lowSE	-20.3	0.203
SE_9106	ENSDARG00000045398	mtrr	chr24	-	0.000903239	-0.203	9106	SE	low	lowSE	-20.3	0.203
SE_16647	ENSDARG00000057315	rwdd3	chr2	+	0.00276473	-0.203	16647	SE	low	lowSE	-20.3	0.203
SE_33505	ENSDARG00000010756	nod2	chr7	-	0.00841838	-0.203	33505	SE	low	lowSE	-20.3	0.203
SE_21633	ENSDARG00000053222	asb5b	chr1	-	2.96e-10	-0.202	21633	SE	low	lowSE	-20.2	0.202
SE_17253	ENSDARG00000099931	pcdh1g26	chr10	+	3.82e-05	-0.202	17253	SE	low	lowSE	-20.2	0.202
SE_33457	ENSDARG00000052113	hexa	chr25	+	0.0056508	-0.202	33457	SE	low	lowSE	-20.2	0.202
SE_17839	ENSDARG00000062986	pnpla7a	chr21	-	0.00819466	-0.202	17839	SE	low	lowSE	-20.2	0.202
SE_8449	ENSDARG00000004455	p2rx5	chr5	+	0.000322028	-0.201	8449	SE	low	lowSE	-20.1	0.201
SE_23472	ENSDARG00000087704	gfra3	chr14	+	0.00143218	-0.201	23472	SE	low	lowSE	-20.1	0.201
SE_16900	ENSDARG00000059931	hyal2a	chr6	-	0.00364228	-0.201	16900	SE	low	lowSE	-20.1	0.201
SE_33931	ENSDARG00000043339	abraxas1	chr21	+	0.00651717	-0.201	33931	SE	low	lowSE	-20.1	0.201
MXE_4588	ENSDARG00000099213	glyr1	chr3	-	0.000246103	-0.201	4588	MXE	low	lowMXE	-20.1	0.201
SE_24115	ENSDARG00000062198	pcm1	chr1	+	0.00789644	-0.262	24115	SE	low	lowSE	-0.26	0.262
SE_39496	ENSDARG00000077407	si:dkey-184p18.2	chr19	-	0.00351947	0.201	39496	SE	low	lowSE	20.1	0.201
SE_26356	ENSDARG00000015947	matn4	chr6	+	0.000208346	0.202	26356	SE	low	lowSE	20.2	0.202
SE_24144	ENSDARG00000110103	FO834799.1	chr25	+	0.0002732	0.202	24144	SE	low	lowSE	20.2	0.202
SE_13273	ENSDARG00000016695	p2rx1	chr5	-	0.00188674	0.202	13273	SE	low	lowSE	20.2	0.202
MXE_57	ENSDARG00000042839	dph6	chr17	+	0.035975	0.204	57	MXE	low	lowMXE	20.4	0.204
MXE_1465	ENSDARG00000079895	ehbp1l1b	chr10	+	0.0235034	0.205	1465	MXE	low	lowMXE	20.5	0.205
A3SS_1537	ENSDARG00000010411	epn1	chr16	+	0.000163903	0.207	1537	A3SS	low	lowA3SS	20.7	0.207
SE_41552	ENSDARG00000087229	exoc7	chr12	+	0.000621233	0.208	41552	SE	low	lowSE	20.8	0.208
MXE_5737	ENSDARG00000068457	tnnt3b	chr7	+	0	0.209	5737	MXE	low	lowMXE	20.9	0.209
A5SS_16	ENSDARG00000022280	brd2a	chr19	+	5.33e-07	0.209	16	A5SS	low	lowA5SS	20.9	0.209
MXE_598	ENSDARG00000015998	wdhd1	chr17	-	0.000733524	0.21	598	MXE	low	lowMXE	21	0.21
MXE_6843	ENSDARG00000042120	si:dkey-97o5.1	chr20	+	8.98e-06	0.211	6843	MXE	low	lowMXE	21.1	0.211
MXE_1428	ENSDARG00000071699	ids	chr14	-	0.0203508	0.212	1428	MXE	low	lowMXE	21.2	0.212
MXE_3621	ENSDARG00000077532	pign	chr24	-	0.023101	0.212	3621	MXE	low	lowMXE	21.2	0.212
MXE_2243	ENSDARG00000013174	nkd3	chr19	+	0.0470126	0.212	2243	MXE	low	lowMXE	21.2	0.212
A5SS_176	ENSDARG00000003680	runx1t1	chr19	+	0.0179962	0.213	176	A5SS	low	lowA5SS	21.3	0.213
SE_9399	ENSDARG00000009134	hlx1	chr20	-	0.0412857	0.215	9399	SE	low	lowSE	21.5	0.215
RI_1529	ENSDARG00000077089	blm	chr18	+	0.00209075	0.216	1529	RI	low	lowRI	21.6	0.216
MXE_5606	ENSDARG00000041350	ankrd39	chr8	-	0.00142118	0.216	5606	MXE	low	lowMXE	21.6	0.216
SE_26336	ENSDARG00000015947	matn4	chr6	+	0.000556445	0.219	26336	SE	low	lowSE	21.9	0.219
MXE_463	ENSDARG00000077306	cutc	chr13	+	0.000612828	0.219	463	MXE	low	lowMXE	21.9	0.219
SE_8657	ENSDARG00000100553	lsm14ab	chr18	+	0	0.221	8657	SE	low	lowSE	22.1	0.221
SE_19464	ENSDARG00000063433	atp2b2	chr11	-	0.0241845	0.221	19464	SE	low	lowSE	22.1	0.221
SE_15670	ENSDARG00000063583	map2k4a	chr3	-	0.00181907	0.223	15670	SE	low	lowSE	22.3	0.223
A5SS_502	ENSDARG00000098317	dync1li1	chr19	-	5.32e-09	0.223	502	A5SS	low	lowA5SS	22.3	0.223
SE_38738	ENSDARG00000089314	mapta	chr12	-	1.35e-05	0.228	38738	SE	low	lowSE	22.8	0.228
SE_8689	ENSDARG00000079895	ehbp1l1b	chr10	+	0.00227015	0.23	8689	SE	low	lowSE	23	0.23
RI_339	ENSDARG00000044874	zgc:92107	chr11	+	0.0444614	0.23	339	RI	low	lowRI	23	0.23
SE_42093	ENSDARG00000001829	zgc:112982	chr24	-	7.25e-05	0.231	42093	SE	low	lowSE	23.1	0.231
SE_31438	ENSDARG00000102291	eef1da	chr2	+	6.49e-06	0.232	31438	SE	low	lowSE	23.2	0.232
SE_2427	ENSDARG00000011027	fgfr1a	chr8	-	1.07e-06	0.233	2427	SE	low	lowSE	23.3	0.233
A5SS_129	ENSDARG00000042508	ubr3	chr9	-	0.000280503	0.233	129	A5SS	low	lowA5SS	23.3	0.233
MXE_6823	ENSDARG00000078911	zgc:163098	chr5	+	1.1e-05	0.234	6823	MXE	low	lowMXE	23.4	0.234
A3SS_1094	ENSDARG00000089681	btf3l4	chr11	+	3.58e-05	0.236	1094	A3SS	low	lowA3SS	23.6	0.236
SE_13395	ENSDARG00000071065	g6pd	chr23	-	0.001737	0.237	13395	SE	low	lowSE	23.7	0.237
SE_37565	ENSDARG00000058232	fbrsl1	chr5	+	0.00303928	0.237	37565	SE	low	lowSE	23.7	0.237
MXE_6112	ENSDARG00000087555	si:ch73-308l14.2	chr14	+	2.47e-08	0.238	6112	MXE	low	lowMXE	23.8	0.238
A3SS_789	ENSDARG00000004415	tcf7l2	chr12	-	1.63e-09	0.238	789	A3SS	low	lowA3SS	23.8	0.238
SE_26340	ENSDARG00000015947	matn4	chr6	+	6.66e-05	0.24	26340	SE	low	lowSE	24	0.24
MXE_6702	ENSDARG00000087741	asb14b	chr23	-	0.000485621	0.241	6702	MXE	low	lowMXE	24.1	0.241
SE_26325	ENSDARG00000015947	matn4	chr6	+	2.25e-10	0.245	26325	SE	low	lowSE	24.5	0.245
SE_32101	ENSDARG00000055075	svila	chr12	+	1.82e-06	0.245	32101	SE	low	lowSE	24.5	0.245
MXE_6692	ENSDARG00000028148	pax2a	chr13	+	0.000660165	0.247	6692	MXE	low	lowMXE	24.7	0.247
MXE_2069	ENSDARG00000061121	adgrl3.1	chr1	-	0.000949811	0.249	2069	MXE	low	lowMXE	24.9	0.249
SE_34040	ENSDARG00000011613	rbm39a	chr11	+	1.17e-06	0.252	34040	SE	low	lowSE	25.2	0.252
A3SS_1874	ENSDARG00000009493	MAP3K13	chr9	-	0.0369584	0.252	1874	A3SS	low	lowA3SS	25.2	0.252
SE_26300	ENSDARG00000015947	matn4	chr6	+	0.000922733	0.254	26300	SE	low	lowSE	25.4	0.254
A5SS_654	ENSDARG00000070187	dyrk1b	chr16	-	6.14e-05	0.254	654	A5SS	low	lowA5SS	25.4	0.254
MXE_5425	ENSDARG00000098832	fam168a	chr18	+	0.0124061	0.255	5425	MXE	low	lowMXE	25.5	0.255
A3SS_642	ENSDARG00000089162	afap1l1a	chr14	-	5.27e-05	0.255	642	A3SS	low	lowA3SS	25.5	0.255
SE_42095	ENSDARG00000001829	zgc:112982	chr24	-	0.00233257	0.262	42095	SE	low	lowSE	26.2	0.262
RI_617	ENSDARG00000100366	si:dkey-102m7.3	chr14	+	0.00107337	0.262	617	RI	low	lowRI	26.2	0.262
A5SS_1044	ENSDARG00000007135	cnot3a	chr16	-	0	0.262	1044	A5SS	low	lowA5SS	26.2	0.262
MXE_6106	ENSDARG00000076120	foxp4	chr11	+	1.17e-08	0.264	6106	MXE	low	lowMXE	26.4	0.264
SE_16815	ENSDARG00000074686	oga	chr13	-	1.93e-05	0.267	16815	SE	low	lowSE	26.7	0.267
MXE_6479	ENSDARG00000104314	nrg1	chr10	-	0.0191886	0.267	6479	MXE	low	lowMXE	26.7	0.267
SE_10502	ENSDARG00000098817	CABZ01055522.1	chr24	-	1.48e-05	0.268	10502	SE	low	lowSE	26.8	0.268
MXE_5014	ENSDARG00000086269	ndst2a	chr13	+	1.61e-09	0.27	5014	MXE	low	lowMXE	27	0.27
SE_39502	ENSDARG00000015006	dnm1l	chr25	-	0.000448367	0.275	39502	SE	low	lowSE	27.5	0.275
SE_12102	ENSDARG00000100225	kif16ba	chr1	-	0.0146375	0.275	12102	SE	low	lowSE	27.5	0.275
RI_452	ENSDARG00000104734	kat2a	chr3	+	0	0.277	452	RI	low	lowRI	27.7	0.277
SE_24053	ENSDARG00000060771	map7d3	chr14	-	8.67e-06	0.279	24053	SE	low	lowSE	27.9	0.279
SE_39178	ENSDARG00000057353	ehbp1l1a	chr7	+	0.0479198	0.281	39178	SE	low	lowSE	28.1	0.281
SE_5189	ENSDARG00000031756	mef2aa	chr18	+	0.00144906	0.282	5189	SE	low	lowSE	28.2	0.282
MXE_5139	ENSDARG00000028937	taf1b	chr20	-	0.0291738	0.283	5139	MXE	low	lowMXE	28.3	0.283
SE_20417	ENSDARG00000042877	heca	chr20	+	0.000556445	0.288	20417	SE	low	lowSE	28.8	0.288
A5SS_261	ENSDARG00000057782	baz2ba	chr6	+	1.76e-07	0.29	261	A5SS	low	lowA5SS	29	0.29
A5SS_1227	ENSDARG00000037739	zgc:112980	chr1	-	0	0.291	1227	A5SS	low	lowA5SS	29.1	0.291
RI_1663	ENSDARG00000035676	ptp4a2b	chr19	-	7.19e-06	0.294	1663	RI	low	lowRI	29.4	0.294
SE_26283	ENSDARG00000015947	matn4	chr6	+	0.00132716	0.305	26283	SE	low	lowSE	30.5	0.305
RI_1443	ENSDARG00000008772	cacng1a	chr6	-	0.0387672	0.306	1443	RI	low	lowRI	30.6	0.306
RI_1371	ENSDARG00000078784	mgaa	chr17	+	0.000357062	0.308	1371	RI	low	lowRI	30.8	0.308
SE_29929	ENSDARG00000103125	tsc2	chr1	+	0.014787	0.313	29929	SE	low	lowSE	31.3	0.313
SE_26342	ENSDARG00000015947	matn4	chr6	+	2.47e-06	0.317	26342	SE	low	lowSE	31.7	0.317
RI_1730	ENSDARG00000045633	asb15a	chr25	-	3.78e-07	0.32	1730	RI	low	lowRI	32	0.32
RI_1530	ENSDARG00000077089	blm	chr18	+	0.000267729	0.325	1530	RI	low	lowRI	32.5	0.325
RI_722	ENSDARG00000033789	ndufb7	chr1	-	0.0214812	0.327	722	RI	low	lowRI	32.7	0.327
SE_37042	ENSDARG00000059768	gpatch8	chr3	-	0.0362034	0.328	37042	SE	low	lowSE	32.8	0.328
SE_3475	ENSDARG00000087616	maptb	chr3	-	0.000173762	0.331	3475	SE	low	lowSE	33.1	0.331
A5SS_1162	ENSDARG00000040001	fryl	chr20	+	0	0.338	1162	A5SS	low	lowA5SS	33.8	0.338
MXE_4289	ENSDARG00000041779	trdn	chr20	+	0.000195229	0.339	4289	MXE	low	lowMXE	33.9	0.339
MXE_871	ENSDARG00000069989	bnc2	chr1	+	0.0323554	0.346	871	MXE	low	lowMXE	34.6	0.346
RI_1219	ENSDARG00000078522	si:ch211-80h18.1	chr19	-	0	0.349	1219	RI	low	lowRI	34.9	0.349
SE_34797	ENSDARG00000056621	ctcf	chr18	+	0.0152206	0.355	34797	SE	low	lowSE	35.5	0.355
SE_24502	ENSDARG00000044694	fybb	chr21	+	0.0288879	0.358	24502	SE	low	lowSE	35.8	0.358
A5SS_631	ENSDARG00000014569	hnrnpr	chr19	-	1.34e-09	0.359	631	A5SS	low	lowA5SS	35.9	0.359
RI_752	ENSDARG00000036685	ccnt2a	chr9	-	0	0.36	752	RI	low	lowRI	36	0.36
SE_6025	ENSDARG00000079024	rps6kl1	chr17	-	5.26e-05	0.366	6025	SE	low	lowSE	36.6	0.366
SE_38318	ENSDARG00000099448	sh3d21	chr16	+	4.57e-10	0.37	38318	SE	low	lowSE	37	0.37
A5SS_1072	ENSDARG00000040881	hnrnph1	chr14	+	9.29e-08	0.37	1072	A5SS	low	lowA5SS	37	0.37
SE_38319	ENSDARG00000099448	sh3d21	chr16	+	0	0.374	38319	SE	low	lowSE	37.4	0.374
SE_42040	ENSDARG00000056978	letm1	chr13	+	8.07e-06	0.381	42040	SE	low	lowSE	38.1	0.381
SE_5536	ENSDARG00000079555	ccdc85cb	chr20	-	0.000575348	0.382	5536	SE	low	lowSE	38.2	0.382
SE_1826	ENSDARG00000051768	fhod1	chr7	+	0.0011309	0.386	1826	SE	low	lowSE	38.6	0.386
SE_13482	ENSDARG00000079977	nhsb	chr11	+	0.0030467	0.411	13482	SE	low	lowSE	41.1	0.411
SE_4376	ENSDARG00000052765	gria2b	chr14	+	0.00258877	0.418	4376	SE	low	lowSE	41.8	0.418
RI_388	ENSDARG00000034825	uspl1	chr10	+	0	0.418	388	RI	low	lowRI	41.8	0.418
MXE_6239	ENSDARG00000078459	cux1a	chr10	-	3.15e-08	0.418	6239	MXE	low	lowMXE	41.8	0.418
MXE_5016	ENSDARG00000086269	ndst2a	chr13	+	0	0.422	5016	MXE	low	lowMXE	42.2	0.422
MXE_1314	ENSDARG00000061699	sipa1l3	chr18	+	0.000269141	0.423	1314	MXE	low	lowMXE	42.3	0.423
SE_40792	ENSDARG00000024017	mdga2a	chr17	+	5.02e-05	0.428	40792	SE	low	lowSE	42.8	0.428
RI_163	ENSDARG00000074435	ttc19	chr2	-	2.57e-08	0.429	163	RI	low	lowRI	42.9	0.429
SE_30483	ENSDARG00000091320	nlrc6	chr1	+	0.000377921	0.431	30483	SE	low	lowSE	43.1	0.431
MXE_1254	ENSDARG00000079241	wdr90	chr24	+	3.81e-07	0.469	1254	MXE	low	lowMXE	46.9	0.469
MXE_4832	ENSDARG00000103648	znf536	chr7	+	1.19e-08	0.472	4832	MXE	low	lowMXE	47.2	0.472
