# Supplementary material for: Prpf31 is essential for the survival and differentiation of retinal progenitor cells by modulating alternative splicing
Source: Nucleic Acids Res. 2021 Jan 21;49(4):2027–43. doi: 10.1093/nar/gkab003 (PMC7913766; doi:10.1093/nar/gkab003)
Supplement: gkab003_Supplemental_Files [file gkab003_supplemental_files.zip › Supplementary Table S4.xlsx]

## Sheet: Annotation
Input ID	Gene ID	Type	Tax ID	Homologene Gene ID	Homologene Gene Tax ID	Gene Symbol	Description	Biological Process (GO)	GO:0006281 DNA repair	GO:0022402 cell cycle process	GO:0051276 chromosome organization	GO:0080135 regulation of cellular respons	GO:0000077 DNA damage checkpoint	dre03440 Homologous recombination	GO:0033198 response to ATP	GO:1903311 regulation of mRNA metabolic p	R-DRE-69620 Cell Cycle Checkpoints	GO:0051301 cell division	dre00531 Glycosaminoglycan degradation	GO:0030217 T cell differentiation	GO:0009303 rRNA transcription	GO:0051129 negative regulation of cellula	GO:2001022 positive regulation of respons	GO:0018107 peptidyl-threonine phosphoryla	R-DRE-2871809 FCERI mediated Ca+2 mobilizati	GO:0061448 connective tissue development	R-DRE-8878159 Transcriptional regulation by	GO:0007059 chromosome segregation
ENSDARG00000036414	794738	ensembl_gene_id	D. rerio	794738	D. rerio	si:ch73-335l21.1	si:ch73-335l21.1	GO:0008286 insulin receptor signaling pathway;GO:0032869 cellular response to insulin stimulus;GO:0032868 response to insulin	0.0	0.0	0.0	0.0	0.0	0.0	0.0	0.0	0.0	0.0	0.0	0.0	0.0	0.0	0.0	0.0	0.0	0.0	0.0	0.0
ENSDARG00000025397	368925	ensembl_gene_id	D. rerio	368925	D. rerio	srsf3a	serine and arginine rich splicing factor 3a	GO:0000381 regulation of alternative mRNA splicing, via spliceosome;GO:0045292 mRNA cis splicing, via spliceosome;GO:0000380 alternative mRNA splicing, via spliceosome	0.0	0.0	0.0	0.0	0.0	0.0	0.0	1.0	0.0	0.0	0.0	0.0	0.0	0.0	0.0	0.0	0.0	0.0	0.0	0.0
ENSDARG00000088801	100151562	ensembl_gene_id	D. rerio	100151562	D. rerio	fgd5a	FYVE, RhoGEF and PH domain containing 5a	GO:0035023 regulation of Rho protein signal transduction;GO:0007266 Rho protein signal transduction;GO:0046578 regulation of Ras protein signal transduction	0.0	0.0	0.0	0.0	0.0	0.0	0.0	0.0	0.0	0.0	0.0	0.0	0.0	0.0	0.0	0.0	0.0	0.0	0.0	0.0
ENSDARG00000103648	565481	ensembl_gene_id	D. rerio	565481	D. rerio	znf536	zinc finger protein 536		0.0	0.0	0.0	0.0	0.0	0.0	0.0	0.0	0.0	0.0	0.0	0.0	0.0	0.0	0.0	0.0	0.0	0.0	0.0	0.0
ENSDARG00000079850	553300	ensembl_gene_id	D. rerio	553300	D. rerio	dchs1b	dachsous cadherin-related 1b	GO:0060471 cortical granule exocytosis;GO:1903673 mitotic cleavage furrow formation;GO:0060468 prevention of polyspermy	0.0	1.0	0.0	0.0	0.0	0.0	0.0	0.0	0.0	1.0	0.0	0.0	0.0	0.0	0.0	0.0	0.0	0.0	0.0	0.0
ENSDARG00000057513	334932	ensembl_gene_id	D. rerio	334932	D. rerio	mdm4	MDM4 regulator of p53	GO:0071157 negative regulation of cell cycle arrest;GO:0071156 regulation of cell cycle arrest;GO:0007050 cell cycle arrest	0.0	1.0	0.0	0.0	1.0	0.0	0.0	0.0	0.0	0.0	0.0	0.0	0.0	0.0	0.0	0.0	0.0	0.0	0.0	0.0
ENSDARG00000030440	724003	ensembl_gene_id	D. rerio	724003	D. rerio	rsrp1	arginine/serine-rich protein 1	GO:0008150 biological_process	0.0	0.0	0.0	0.0	0.0	0.0	0.0	0.0	0.0	0.0	0.0	0.0	0.0	0.0	0.0	0.0	0.0	0.0	0.0	0.0
ENSDARG00000112454	562648	ensembl_gene_id	D. rerio	562648	D. rerio	LOC562648	poly [ADP-ribose] polymerase 14		0.0	0.0	0.0	0.0	0.0	0.0	0.0	0.0	0.0	0.0	0.0	0.0	0.0	0.0	0.0	0.0	0.0	0.0	0.0	0.0
ENSDARG00000077139						None	None	None	nan	nan	nan	nan	nan	nan	nan	nan	nan	nan	nan	nan	nan	nan	nan	nan	nan	nan	nan	nan
ENSDARG00000069030	100170817	ensembl_gene_id	D. rerio	100170817	D. rerio	skor1a	SKI family transcriptional corepressor 1a	GO:0030514 negative regulation of BMP signaling pathway;GO:0030512 negative regulation of transforming growth factor beta receptor signaling pathway;GO:1903845 negative regulation of cellular response to transforming growth factor beta stimulus	0.0	0.0	0.0	0.0	0.0	0.0	0.0	0.0	0.0	0.0	0.0	0.0	0.0	0.0	0.0	0.0	0.0	0.0	0.0	0.0
ENSDARG00000079895	100331563	ensembl_gene_id	D. rerio	100331563	D. rerio	ehbp1l1b	EH domain binding protein 1-like 1b		0.0	0.0	0.0	0.0	0.0	0.0	0.0	0.0	0.0	0.0	0.0	0.0	0.0	0.0	0.0	0.0	0.0	0.0	0.0	0.0
ENSDARG00000093024	569436	ensembl_gene_id	D. rerio	569436	D. rerio	rnh1	ribonuclease/angiogenin inhibitor 1		0.0	0.0	0.0	0.0	0.0	0.0	0.0	0.0	0.0	0.0	0.0	0.0	0.0	0.0	0.0	0.0	0.0	0.0	0.0	0.0
ENSDARG00000036685	327568	ensembl_gene_id	D. rerio	327568	D. rerio	ccnt2a	cyclin T2a	GO:0032786 positive regulation of DNA-templated transcription, elongation;GO:0032784 regulation of DNA-templated transcription, elongation;GO:0006354 DNA-templated transcription, elongation	0.0	0.0	0.0	0.0	0.0	0.0	0.0	0.0	0.0	0.0	0.0	0.0	0.0	0.0	0.0	0.0	0.0	0.0	0.0	0.0
ENSDARG00000077722	565849	ensembl_gene_id	D. rerio	565849	D. rerio	ppp2r3a	protein phosphatase 2, regulatory subunit B'', alpha	GO:0006470 protein dephosphorylation;GO:0007507 heart development;GO:0016311 dephosphorylation	0.0	0.0	0.0	0.0	0.0	0.0	0.0	0.0	0.0	0.0	0.0	0.0	0.0	0.0	0.0	0.0	0.0	0.0	0.0	0.0
ENSDARG00000058820	447863	ensembl_gene_id	D. rerio	447863	D. rerio	bin1b	bridging integrator 1b	GO:0060048 cardiac muscle contraction;GO:0006941 striated muscle contraction;GO:0060047 heart contraction	0.0	0.0	0.0	0.0	0.0	0.0	0.0	0.0	0.0	0.0	0.0	0.0	0.0	0.0	0.0	0.0	0.0	0.0	0.0	0.0
ENSDARG00000059636	560957	ensembl_gene_id	D. rerio	560957	D. rerio	si:ch211-127d4.3	si:ch211-127d4.3		0.0	0.0	0.0	0.0	0.0	0.0	0.0	0.0	0.0	0.0	0.0	0.0	0.0	0.0	0.0	0.0	0.0	0.0	0.0	0.0
ENSDARG00000075556	558606	ensembl_gene_id	D. rerio	558606	D. rerio	luzp1	leucine zipper protein 1	GO:0008150 biological_process	0.0	0.0	0.0	0.0	0.0	0.0	0.0	0.0	0.0	0.0	0.0	0.0	0.0	0.0	0.0	0.0	0.0	0.0	0.0	0.0
ENSDARG00000062902	564717	ensembl_gene_id	D. rerio	564717	D. rerio	si:dkey-220f10.4	si:dkey-220f10.4	GO:0061512 protein localization to cilium;GO:0033365 protein localization to organelle;GO:0034613 cellular protein localization	0.0	0.0	0.0	0.0	0.0	0.0	0.0	0.0	0.0	0.0	0.0	0.0	0.0	0.0	0.0	0.0	0.0	0.0	0.0	0.0
ENSDARG00000077177	568951	ensembl_gene_id	D. rerio	568951	D. rerio	map2k4b	mitogen-activated protein kinase kinase 4b	GO:0007257 activation of JUN kinase activity;GO:0043507 positive regulation of JUN kinase activity;GO:0000187 activation of MAPK activity	1.0	0.0	0.0	1.0	0.0	0.0	0.0	0.0	0.0	0.0	0.0	0.0	0.0	0.0	0.0	0.0	0.0	0.0	0.0	0.0
ENSDARG00000075211	569471	ensembl_gene_id	D. rerio	569471	D. rerio	chd7	chromodomain helicase DNA binding protein 7	GO:0048798 swim bladder inflation;GO:0048796 swim bladder maturation;GO:0120054 intestinal motility	0.0	0.0	0.0	0.0	0.0	0.0	0.0	0.0	0.0	0.0	0.0	1.0	1.0	0.0	0.0	0.0	0.0	1.0	0.0	0.0
ENSDARG00000038424	794635	ensembl_gene_id	D. rerio	794635	D. rerio	c4b	complement 4B (Chido blood group)		0.0	0.0	0.0	0.0	0.0	0.0	0.0	0.0	0.0	0.0	0.0	0.0	0.0	0.0	0.0	0.0	0.0	0.0	0.0	0.0
ENSDARG00000060102	777729	ensembl_gene_id	D. rerio	777729	D. rerio	kank1a	KN motif and ankyrin repeat domains 1a	GO:0030837 negative regulation of actin filament polymerization;GO:0032272 negative regulation of protein polymerization;GO:0030833 regulation of actin filament polymerization	0.0	1.0	0.0	0.0	0.0	0.0	0.0	0.0	0.0	0.0	0.0	0.0	0.0	1.0	0.0	0.0	0.0	0.0	0.0	0.0
ENSDARG00000099213	493611	ensembl_gene_id	D. rerio	493611	D. rerio	glyr1	glyoxylate reductase 1 homolog (Arabidopsis)	GO:0055114 oxidation-reduction process;GO:0008152 metabolic process;GO:0008150 biological_process	0.0	0.0	0.0	0.0	0.0	0.0	0.0	0.0	0.0	0.0	0.0	0.0	0.0	0.0	0.0	0.0	0.0	0.0	0.0	0.0
ENSDARG00000056642	393789	ensembl_gene_id	D. rerio	393789	D. rerio	hdac9b	histone deacetylase 9b	GO:0060319 primitive erythrocyte differentiation;GO:0060215 primitive hemopoiesis;GO:0001945 lymph vessel development	0.0	0.0	1.0	0.0	0.0	0.0	0.0	0.0	0.0	0.0	0.0	0.0	0.0	0.0	0.0	0.0	0.0	0.0	0.0	0.0
ENSDARG00000007184	323269	ensembl_gene_id	D. rerio	323269	D. rerio	zbtb16a	zinc finger and BTB domain containing 16a	GO:0032481 positive regulation of type I interferon production;GO:0032479 regulation of type I interferon production;GO:0032606 type I interferon production	0.0	0.0	0.0	0.0	0.0	0.0	0.0	0.0	0.0	0.0	0.0	0.0	0.0	0.0	0.0	0.0	0.0	0.0	0.0	0.0
ENSDARG00000074730	100049158	ensembl_gene_id	D. rerio	100049158	D. rerio	pkmyt1	protein kinase, membrane associated tyrosine/threonine 1	GO:0051321 meiotic cell cycle;GO:0006468 protein phosphorylation;GO:0022414 reproductive process	0.0	0.0	0.0	0.0	0.0	0.0	0.0	0.0	1.0	0.0	0.0	0.0	0.0	0.0	0.0	0.0	0.0	0.0	0.0	0.0
ENSDARG00000012403	553504	ensembl_gene_id	D. rerio	553504	D. rerio	ercc6l2	excision repair cross-complementation group 6-like 2		0.0	0.0	0.0	0.0	0.0	0.0	0.0	0.0	0.0	0.0	0.0	0.0	0.0	0.0	0.0	0.0	0.0	0.0	0.0	0.0
ENSDARG00000114874						None	None	None	nan	nan	nan	nan	nan	nan	nan	nan	nan	nan	nan	nan	nan	nan	nan	nan	nan	nan	nan	nan
ENSDARG00000008060	564588	ensembl_gene_id	D. rerio	564588	D. rerio	scara3	scavenger receptor class A, member 3	GO:0030198 extracellular matrix organization;GO:0043062 extracellular structure organization;GO:0016043 cellular component organization	0.0	0.0	0.0	0.0	0.0	0.0	0.0	0.0	0.0	0.0	0.0	0.0	0.0	0.0	0.0	0.0	0.0	0.0	0.0	0.0
ENSDARG00000112977	100329328	ensembl_gene_id	D. rerio	100329328	D. rerio	zmp:0000001236	zmp:0000001236		0.0	0.0	0.0	0.0	0.0	0.0	0.0	0.0	0.0	0.0	0.0	0.0	0.0	0.0	0.0	0.0	0.0	0.0	0.0	0.0
ENSDARG00000056515	334190	ensembl_gene_id	D. rerio	334190	D. rerio	spsb1	splA/ryanodine receptor domain and SOCS box containing 1	GO:0043161 proteasome-mediated ubiquitin-dependent protein catabolic process;GO:0006511 ubiquitin-dependent protein catabolic process;GO:0010498 proteasomal protein catabolic process	0.0	0.0	0.0	0.0	0.0	0.0	0.0	0.0	0.0	0.0	0.0	0.0	0.0	0.0	0.0	0.0	0.0	0.0	0.0	0.0
ENSDARG00000054473	566362	ensembl_gene_id	D. rerio	566362	D. rerio	tinf2	TERF1 (TRF1)-interacting nuclear factor 2	GO:0016233 telomere capping;GO:0000723 telomere maintenance;GO:0032200 telomere organization	1.0	0.0	1.0	0.0	0.0	0.0	0.0	0.0	0.0	0.0	0.0	0.0	0.0	0.0	0.0	0.0	0.0	0.0	0.0	0.0
ENSDARG00000079241	100038787	ensembl_gene_id	D. rerio	100038787	D. rerio	wdr90	WD repeat domain 90	GO:0060271 cilium assembly;GO:0044782 cilium organization;GO:0120031 plasma membrane bounded cell projection assembly	0.0	0.0	0.0	0.0	0.0	0.0	0.0	0.0	0.0	0.0	0.0	0.0	0.0	0.0	0.0	0.0	0.0	0.0	0.0	0.0
ENSDARG00000026482	393848	ensembl_gene_id	D. rerio	393848	D. rerio	arhgap12b	Rho GTPase activating protein 12b	GO:0043087 regulation of GTPase activity;GO:0051336 regulation of hydrolase activity;GO:0050790 regulation of catalytic activity	0.0	0.0	0.0	0.0	0.0	0.0	0.0	0.0	0.0	0.0	0.0	0.0	0.0	0.0	0.0	0.0	0.0	0.0	0.0	0.0
ENSDARG00000074332	322667	ensembl_gene_id	D. rerio	322667	D. rerio	wu:fb69f10	wu:fb69f10		0.0	0.0	0.0	0.0	0.0	0.0	0.0	0.0	0.0	0.0	0.0	0.0	0.0	0.0	0.0	0.0	0.0	0.0	0.0	0.0
ENSDARG00000110103	110438398	ensembl_gene_id	D. rerio	110438398	D. rerio	LOC110438398	Fanconi anemia group A protein-like		0.0	0.0	0.0	0.0	0.0	0.0	0.0	0.0	0.0	0.0	0.0	0.0	0.0	0.0	0.0	0.0	0.0	0.0	0.0	0.0
ENSDARG00000074526	569773	ensembl_gene_id	D. rerio	569773	D. rerio	zbtb16b	zinc finger and BTB domain containing 16b	GO:0032481 positive regulation of type I interferon production;GO:0032479 regulation of type I interferon production;GO:0032606 type I interferon production	0.0	0.0	0.0	0.0	0.0	0.0	0.0	0.0	0.0	0.0	0.0	0.0	0.0	0.0	0.0	0.0	0.0	0.0	0.0	0.0
ENSDARG00000028148	30425	ensembl_gene_id	D. rerio	30425	D. rerio	pax2a	paired box 2a	GO:0021588 cerebellum formation;GO:0034672 anterior/posterior pattern specification involved in pronephros development;GO:0035775 pronephric glomerulus morphogenesis	0.0	0.0	0.0	0.0	0.0	0.0	0.0	0.0	0.0	0.0	0.0	0.0	0.0	0.0	0.0	0.0	0.0	0.0	0.0	0.0
ENSDARG00000034344	555688	ensembl_gene_id	D. rerio	555688	D. rerio	pcdh19	protocadherin 19	GO:0001841 neural tube formation;GO:0048854 brain morphogenesis;GO:0001838 embryonic epithelial tube formation	0.0	0.0	0.0	0.0	0.0	0.0	0.0	0.0	0.0	0.0	0.0	0.0	0.0	0.0	0.0	0.0	0.0	0.0	0.0	0.0
ENSDARG00000074319	555721	ensembl_gene_id	D. rerio	555721	D. rerio	sall1a	spalt-like transcription factor 1a	GO:0035118 embryonic pectoral fin morphogenesis;GO:0045743 positive regulation of fibroblast growth factor receptor signaling pathway;GO:0035138 pectoral fin morphogenesis	0.0	0.0	0.0	0.0	0.0	0.0	0.0	0.0	0.0	0.0	0.0	0.0	0.0	0.0	0.0	0.0	0.0	0.0	0.0	0.0
ENSDARG00000088690	497565	ensembl_gene_id	D. rerio	497565	D. rerio	ddias	DNA damage-induced apoptosis suppressor	GO:0071850 mitotic cell cycle arrest;GO:0007050 cell cycle arrest;GO:0045930 negative regulation of mitotic cell cycle	0.0	1.0	0.0	0.0	1.0	0.0	0.0	0.0	0.0	0.0	0.0	0.0	0.0	0.0	0.0	0.0	0.0	0.0	0.0	0.0
ENSDARG00000011613	406251	ensembl_gene_id	D. rerio	406251	D. rerio	rbm39a	RNA binding motif protein 39a	GO:0006397 mRNA processing;GO:0016071 mRNA metabolic process;GO:0006396 RNA processing	0.0	0.0	0.0	0.0	0.0	0.0	0.0	0.0	0.0	0.0	0.0	0.0	0.0	0.0	0.0	0.0	0.0	0.0	0.0	0.0
ENSDARG00000013058	393414	ensembl_gene_id	D. rerio	393414	D. rerio	ascc2	activating signal cointegrator 1 complex subunit 2	GO:0006355 regulation of transcription, DNA-templated;GO:1903506 regulation of nucleic acid-templated transcription;GO:0006351 transcription, DNA-templated	0.0	0.0	0.0	0.0	0.0	0.0	0.0	0.0	0.0	0.0	0.0	0.0	0.0	0.0	0.0	0.0	0.0	0.0	0.0	0.0
ENSDARG00000076748	641469	ensembl_gene_id	D. rerio	641469	D. rerio	ntn2	netrin 2	GO:0008045 motor neuron axon guidance;GO:0007411 axon guidance;GO:0097485 neuron projection guidance	0.0	0.0	0.0	0.0	0.0	0.0	0.0	0.0	0.0	0.0	0.0	0.0	0.0	0.0	0.0	0.0	0.0	0.0	0.0	0.0
ENSDARG00000039354	436865	ensembl_gene_id	D. rerio	436865	D. rerio	ska1	spindle and kinetochore associated complex subunit 1	GO:0031110 regulation of microtubule polymerization or depolymerization;GO:0031109 microtubule polymerization or depolymerization;GO:0070507 regulation of microtubule cytoskeleton organization	0.0	1.0	0.0	0.0	0.0	0.0	0.0	0.0	1.0	1.0	0.0	0.0	0.0	0.0	0.0	0.0	0.0	0.0	0.0	1.0
ENSDARG00000020647	58089	ensembl_gene_id	D. rerio	58089	D. rerio	trpc4apb	transient receptor potential cation channel, subfamily C, member 4 associated protein b	GO:0006511 ubiquitin-dependent protein catabolic process;GO:0019941 modification-dependent protein catabolic process;GO:0051603 proteolysis involved in cellular protein catabolic process	0.0	0.0	0.0	0.0	0.0	0.0	0.0	0.0	0.0	0.0	0.0	0.0	0.0	0.0	0.0	0.0	0.0	0.0	0.0	0.0
ENSDARG00000091320	678565	ensembl_gene_id	D. rerio	678565	D. rerio	nlrc6	NLR family CARD domain containing 6	GO:0035556 intracellular signal transduction;GO:0007165 signal transduction;GO:0023052 signaling	0.0	0.0	0.0	0.0	0.0	0.0	0.0	0.0	0.0	0.0	0.0	0.0	0.0	0.0	0.0	0.0	0.0	0.0	0.0	0.0
ENSDARG00000074435	564788	ensembl_gene_id	D. rerio	564788	D. rerio	ttc19	tetratricopeptide repeat domain 19	GO:0034551 mitochondrial respiratory chain complex III assembly;GO:0017062 respiratory chain complex III assembly;GO:0017004 cytochrome complex assembly	0.0	0.0	0.0	0.0	0.0	0.0	0.0	0.0	0.0	1.0	0.0	0.0	0.0	0.0	0.0	0.0	0.0	0.0	0.0	0.0
ENSDARG00000024017	368826	ensembl_gene_id	D. rerio	368826	D. rerio	mdga2a	MAM domain containing glycosylphosphatidylinositol anchor 2a	GO:0021611 facial nerve formation;GO:0021731 trigeminal motor nucleus development;GO:0021610 facial nerve morphogenesis	0.0	0.0	0.0	0.0	0.0	0.0	0.0	0.0	0.0	0.0	0.0	0.0	0.0	0.0	0.0	0.0	0.0	0.0	0.0	0.0
ENSDARG00000078459	797445	ensembl_gene_id	D. rerio	797445	D. rerio	cux1a	cut-like homeobox 1a	GO:0000122 negative regulation of transcription by RNA polymerase II;GO:0045892 negative regulation of transcription, DNA-templated;GO:0048193 Golgi vesicle transport	0.0	0.0	0.0	0.0	0.0	0.0	0.0	0.0	0.0	0.0	0.0	0.0	0.0	0.0	0.0	0.0	0.0	0.0	0.0	0.0
ENSDARG00000060504	570106	ensembl_gene_id	D. rerio	570106	D. rerio	pfkla	phosphofructokinase, liver a	GO:0006096 glycolytic process;GO:0006757 ATP generation from ADP;GO:0006754 ATP biosynthetic process	0.0	0.0	0.0	0.0	0.0	0.0	0.0	0.0	0.0	0.0	0.0	0.0	0.0	0.0	0.0	0.0	0.0	0.0	0.0	0.0
ENSDARG00000013539	30177	ensembl_gene_id	D. rerio	30177	D. rerio	ikzf1	IKAROS family zinc finger 1 (Ikaros)	GO:0033077 T cell differentiation in thymus;GO:0030183 B cell differentiation;GO:0030217 T cell differentiation	0.0	0.0	0.0	0.0	0.0	0.0	0.0	0.0	0.0	0.0	0.0	1.0	0.0	0.0	0.0	0.0	0.0	0.0	0.0	0.0
ENSDARG00000054076	553592	ensembl_gene_id	D. rerio	553592	D. rerio	tatdn3	TatD DNase domain containing 3		0.0	0.0	0.0	0.0	0.0	0.0	0.0	0.0	0.0	0.0	0.0	0.0	0.0	0.0	0.0	0.0	0.0	0.0	0.0	0.0
ENSDARG00000077293	563843	ensembl_gene_id	D. rerio	563843	D. rerio	synpo2la	synaptopodin 2-like a	GO:0007519 skeletal muscle tissue development;GO:0048738 cardiac muscle tissue development;GO:0060538 skeletal muscle organ development	0.0	0.0	0.0	0.0	0.0	0.0	0.0	0.0	0.0	0.0	0.0	0.0	0.0	0.0	0.0	0.0	0.0	0.0	0.0	0.0
ENSDARG00000061699	561005	ensembl_gene_id	D. rerio	561005	D. rerio	sipa1l3	signal-induced proliferation-associated 1 like 3	GO:0002088 lens development in camera-type eye;GO:0043010 camera-type eye development;GO:0051056 regulation of small GTPase mediated signal transduction	0.0	0.0	0.0	0.0	0.0	0.0	0.0	0.0	0.0	0.0	0.0	0.0	0.0	0.0	0.0	0.0	0.0	0.0	0.0	0.0
ENSDARG00000025789	560622	ensembl_gene_id	D. rerio	560622	D. rerio	chd4b	chromodomain helicase DNA binding protein 4b		0.0	0.0	0.0	0.0	0.0	0.0	0.0	0.0	0.0	0.0	0.0	0.0	0.0	0.0	0.0	0.0	0.0	0.0	0.0	0.0
ENSDARG00000086269	793524	ensembl_gene_id	D. rerio	793524	D. rerio	ndst2a	N-deacetylase/N-sulfotransferase (heparan glucosaminyl) 2a	GO:0015014 heparan sulfate proteoglycan biosynthetic process, polysaccharide chain biosynthetic process;GO:0015012 heparan sulfate proteoglycan biosynthetic process;GO:0030201 heparan sulfate proteoglycan metabolic process	0.0	0.0	0.0	0.0	0.0	0.0	0.0	0.0	0.0	0.0	0.0	0.0	0.0	0.0	0.0	0.0	0.0	0.0	0.0	0.0
ENSDARG00000001452	368917	ensembl_gene_id	D. rerio	368917	D. rerio	adam8a	ADAM metallopeptidase domain 8a	GO:0007229 integrin-mediated signaling pathway;GO:0006508 proteolysis;GO:0007166 cell surface receptor signaling pathway	0.0	0.0	0.0	0.0	0.0	0.0	0.0	0.0	0.0	0.0	0.0	0.0	0.0	0.0	0.0	0.0	0.0	0.0	0.0	0.0
ENSDARG00000038074	393990	ensembl_gene_id	D. rerio	393990	D. rerio	ergic3	ERGIC and golgi 3	GO:0006890 retrograde vesicle-mediated transport, Golgi to ER;GO:0006888 ER to Golgi vesicle-mediated transport;GO:0048193 Golgi vesicle transport	0.0	0.0	0.0	0.0	0.0	0.0	0.0	0.0	0.0	0.0	0.0	0.0	0.0	0.0	0.0	0.0	0.0	0.0	0.0	0.0
ENSDARG00000034825	445403	ensembl_gene_id	D. rerio	445403	D. rerio	uspl1	ubiquitin specific peptidase like 1	GO:0030576 Cajal body organization;GO:0016926 protein desumoylation;GO:0030575 nuclear body organization	0.0	0.0	0.0	0.0	0.0	0.0	0.0	0.0	0.0	0.0	0.0	0.0	0.0	0.0	0.0	0.0	0.0	0.0	0.0	0.0
ENSDARG00000088492	100334259	ensembl_gene_id	D. rerio	100334259	D. rerio	cntrl	centriolin	GO:0051301 cell division;GO:0000278 mitotic cell cycle;GO:0007049 cell cycle	0.0	1.0	0.0	0.0	0.0	0.0	0.0	0.0	0.0	1.0	0.0	0.0	0.0	0.0	0.0	0.0	0.0	0.0	0.0	0.0
ENSDARG00000052765	170451	ensembl_gene_id	D. rerio	170451	D. rerio	gria2b	glutamate receptor, ionotropic, AMPA 2b	GO:0006811 ion transport;GO:0006810 transport;GO:0051234 establishment of localization	0.0	0.0	0.0	0.0	0.0	0.0	0.0	0.0	0.0	0.0	0.0	0.0	0.0	0.0	0.0	0.0	0.0	0.0	0.0	0.0
ENSDARG00000056245	555791	ensembl_gene_id	D. rerio	555791	D. rerio	zgc:162952	zgc:162952	GO:0006486 protein glycosylation;GO:0043413 macromolecule glycosylation;GO:0009101 glycoprotein biosynthetic process	0.0	0.0	0.0	0.0	0.0	0.0	0.0	0.0	0.0	0.0	0.0	0.0	0.0	0.0	0.0	0.0	0.0	0.0	0.0	0.0
ENSDARG00000007663	393804	ensembl_gene_id	D. rerio	393804	D. rerio	amph	amphiphysin	GO:0048488 synaptic vesicle endocytosis;GO:0140238 presynaptic endocytosis;GO:0036465 synaptic vesicle recycling	0.0	0.0	0.0	0.0	0.0	0.0	0.0	0.0	0.0	0.0	0.0	0.0	0.0	0.0	0.0	0.0	0.0	0.0	0.0	0.0
ENSDARG00000015536	567154	ensembl_gene_id	D. rerio	567154	D. rerio	sox6	SRY-box transcription factor 6	GO:0042694 muscle cell fate specification;GO:0042693 muscle cell fate commitment;GO:0060612 adipose tissue development	0.0	0.0	0.0	0.0	0.0	0.0	0.0	0.0	0.0	0.0	0.0	0.0	0.0	0.0	0.0	0.0	0.0	1.0	0.0	0.0
ENSDARG00000074776	323681	ensembl_gene_id	D. rerio	323681	D. rerio	tmem154	transmembrane protein 154		0.0	0.0	0.0	0.0	0.0	0.0	0.0	0.0	0.0	0.0	0.0	0.0	0.0	0.0	0.0	0.0	0.0	0.0	0.0	0.0
ENSDARG00000053992	560147	ensembl_gene_id	D. rerio	560147	D. rerio	sfi1	SFI1 centrin binding protein		0.0	0.0	0.0	0.0	0.0	0.0	0.0	0.0	0.0	0.0	0.0	0.0	0.0	0.0	0.0	0.0	0.0	0.0	0.0	0.0
ENSDARG00000062082	569156	ensembl_gene_id	D. rerio	569156	D. rerio	hipk3b	homeodomain interacting protein kinase 3b	GO:0018107 peptidyl-threonine phosphorylation;GO:0018210 peptidyl-threonine modification;GO:0018105 peptidyl-serine phosphorylation	0.0	0.0	0.0	0.0	0.0	0.0	0.0	0.0	0.0	0.0	0.0	0.0	0.0	0.0	0.0	1.0	0.0	0.0	0.0	0.0
ENSDARG00000074869	799862	ensembl_gene_id	D. rerio	799862	D. rerio	si:ch1073-291c23.2	si:ch1073-291c23.2		0.0	0.0	0.0	0.0	0.0	0.0	0.0	0.0	0.0	0.0	0.0	0.0	0.0	0.0	0.0	0.0	1.0	0.0	0.0	0.0
ENSDARG00000020771	369191	ensembl_gene_id	D. rerio	369191	D. rerio	tnr	tenascin R (restrictin, janusin)	GO:0007411 axon guidance;GO:0097485 neuron projection guidance;GO:0007409 axonogenesis	0.0	0.0	0.0	0.0	0.0	0.0	0.0	0.0	0.0	0.0	0.0	0.0	0.0	0.0	0.0	0.0	0.0	0.0	0.0	0.0
ENSDARG00000079977	559636	ensembl_gene_id	D. rerio	559636	D. rerio	nhsb	Nance-Horan syndrome b (congenital cataracts and dental anomalies)	GO:0030154 cell differentiation;GO:0048869 cellular developmental process;GO:0032502 developmental process	0.0	0.0	0.0	0.0	0.0	0.0	0.0	0.0	0.0	0.0	0.0	0.0	0.0	0.0	0.0	0.0	0.0	0.0	0.0	0.0
ENSDARG00000100366	100537724	ensembl_gene_id	D. rerio	100537724	D. rerio	si:dkey-102m7.3	si:dkey-102m7.3		0.0	0.0	0.0	0.0	0.0	0.0	0.0	0.0	0.0	0.0	0.0	0.0	0.0	0.0	0.0	0.0	0.0	0.0	0.0	0.0
ENSDARG00000092064						None	None	None	nan	nan	nan	nan	nan	nan	nan	nan	nan	nan	nan	nan	nan	nan	nan	nan	nan	nan	nan	nan
ENSDARG00000019658	557055	ensembl_gene_id	D. rerio	557055	D. rerio	pou2f2a	POU class 2 homeobox 2a	GO:0006355 regulation of transcription, DNA-templated;GO:1903506 regulation of nucleic acid-templated transcription;GO:0006351 transcription, DNA-templated	0.0	0.0	0.0	0.0	0.0	0.0	0.0	0.0	0.0	0.0	0.0	0.0	0.0	0.0	0.0	0.0	0.0	0.0	0.0	0.0
ENSDARG00000093799	796785	ensembl_gene_id	D. rerio	796785	D. rerio	setbp1	SET binding protein 1		0.0	0.0	0.0	0.0	0.0	0.0	0.0	0.0	0.0	0.0	0.0	0.0	0.0	0.0	0.0	0.0	0.0	0.0	0.0	0.0
ENSDARG00000074589	100006622	ensembl_gene_id	D. rerio	100006622	D. rerio	rin2	Ras and Rab interactor 2	GO:0007165 signal transduction;GO:0023052 signaling;GO:0007154 cell communication	0.0	0.0	0.0	0.0	0.0	0.0	0.0	0.0	0.0	0.0	0.0	0.0	0.0	0.0	0.0	0.0	0.0	0.0	0.0	0.0
ENSDARG00000087742	558281	ensembl_gene_id	D. rerio	558281	D. rerio	map4k3a	mitogen-activated protein kinase kinase kinase kinase 3a	GO:0032147 activation of protein kinase activity;GO:0045860 positive regulation of protein kinase activity;GO:0033674 positive regulation of kinase activity	1.0	0.0	0.0	1.0	0.0	0.0	0.0	0.0	0.0	0.0	0.0	0.0	0.0	0.0	0.0	0.0	0.0	0.0	0.0	0.0
ENSDARG00000061093	566287	ensembl_gene_id	D. rerio	566287	D. rerio	phldb1a	pleckstrin homology-like domain, family B, member 1a	GO:0070507 regulation of microtubule cytoskeleton organization;GO:0032886 regulation of microtubule-based process;GO:0051493 regulation of cytoskeleton organization	0.0	1.0	0.0	0.0	0.0	0.0	0.0	0.0	0.0	0.0	0.0	0.0	0.0	0.0	0.0	0.0	0.0	0.0	0.0	0.0
ENSDARG00000004724	402983	ensembl_gene_id	D. rerio	402983	D. rerio	tcea3	transcription elongation factor A (SII), 3	GO:0006414 translational elongation;GO:0006412 translation;GO:0043043 peptide biosynthetic process	0.0	0.0	0.0	0.0	0.0	0.0	0.0	0.0	0.0	0.0	0.0	0.0	0.0	0.0	0.0	0.0	0.0	0.0	0.0	0.0
ENSDARG00000023584	492768	ensembl_gene_id	D. rerio	492768	D. rerio	cdc7	cell division cycle 7 homolog (S. cerevisiae)	GO:0000727 double-strand break repair via break-induced replication;GO:0000724 double-strand break repair via homologous recombination;GO:0018107 peptidyl-threonine phosphorylation	1.0	0.0	0.0	0.0	0.0	0.0	0.0	0.0	1.0	0.0	0.0	0.0	0.0	0.0	0.0	1.0	0.0	0.0	0.0	0.0
ENSDARG00000079631	555616	ensembl_gene_id	D. rerio	555616	D. rerio	si:ch211-113e8.10	si:ch211-113e8.10	GO:0010468 regulation of gene expression;GO:0060255 regulation of macromolecule metabolic process;GO:0019222 regulation of metabolic process	0.0	0.0	0.0	0.0	0.0	0.0	0.0	0.0	0.0	0.0	0.0	0.0	0.0	0.0	0.0	0.0	0.0	0.0	0.0	0.0
ENSDARG00000063649	794293	ensembl_gene_id	D. rerio	794293	D. rerio	tead3b	TEA domain family member 3 b	GO:0035329 hippo signaling;GO:0045944 positive regulation of transcription by RNA polymerase II;GO:0045893 positive regulation of transcription, DNA-templated	0.0	0.0	0.0	0.0	0.0	0.0	0.0	0.0	0.0	0.0	0.0	0.0	0.0	0.0	0.0	0.0	0.0	0.0	0.0	0.0
ENSDARG00000063634	563020	ensembl_gene_id	D. rerio	563020	D. rerio	hpse	heparanase		0.0	0.0	0.0	0.0	0.0	0.0	0.0	0.0	0.0	0.0	1.0	0.0	0.0	0.0	0.0	0.0	0.0	0.0	0.0	0.0
ENSDARG00000004415	30510	ensembl_gene_id	D. rerio	30510	D. rerio	tcf7l2	transcription factor 7 like 2	GO:0035462 determination of left/right asymmetry in diencephalon;GO:0021986 habenula development;GO:0060729 intestinal epithelial structure maintenance	0.0	0.0	0.0	0.0	0.0	0.0	0.0	0.0	0.0	0.0	0.0	0.0	0.0	0.0	0.0	0.0	0.0	0.0	0.0	0.0
ENSDARG00000060678	798226	ensembl_gene_id	D. rerio	798226	D. rerio	ndst2b	N-deacetylase/N-sulfotransferase (heparan glucosaminyl) 2b		0.0	0.0	0.0	0.0	0.0	0.0	0.0	0.0	0.0	0.0	0.0	0.0	0.0	0.0	0.0	0.0	0.0	0.0	0.0	0.0
ENSDARG00000059768	565404	ensembl_gene_id	D. rerio	565404	D. rerio	gpatch8	G patch domain containing 8		0.0	0.0	0.0	0.0	0.0	0.0	0.0	0.0	0.0	0.0	0.0	0.0	0.0	0.0	0.0	0.0	0.0	0.0	0.0	0.0
ENSDARG00000091783	100001051	ensembl_gene_id	D. rerio	100001051	D. rerio	LOC100001051	glycine-rich cell wall structural protein-like		0.0	0.0	0.0	0.0	0.0	0.0	0.0	0.0	0.0	0.0	0.0	0.0	0.0	0.0	0.0	0.0	0.0	0.0	0.0	0.0
ENSDARG00000016439	559627	ensembl_gene_id	D. rerio	559627	D. rerio	slc7a1a	solute carrier family 7 member 1a	GO:0097638 L-arginine import across plasma membrane;GO:1903400 L-arginine transmembrane transport;GO:1903826 arginine transmembrane transport	0.0	0.0	0.0	0.0	0.0	0.0	0.0	0.0	0.0	0.0	0.0	0.0	0.0	0.0	0.0	0.0	0.0	0.0	0.0	0.0
ENSDARG00000105452	795761	ensembl_gene_id	D. rerio	795761	D. rerio	plxna1a	plexin A1a	GO:1902287 semaphorin-plexin signaling pathway involved in axon guidance;GO:1902285 semaphorin-plexin signaling pathway involved in neuron projection guidance;GO:0050772 positive regulation of axonogenesis	0.0	0.0	0.0	0.0	0.0	0.0	0.0	0.0	0.0	0.0	0.0	0.0	0.0	0.0	0.0	0.0	0.0	0.0	0.0	0.0
ENSDARG00000010773	560986	ensembl_gene_id	D. rerio	560986	D. rerio	pnpla6	patatin-like phospholipase domain containing 6	GO:0030514 negative regulation of BMP signaling pathway;GO:0030510 regulation of BMP signaling pathway;GO:0046470 phosphatidylcholine metabolic process	0.0	0.0	0.0	0.0	0.0	0.0	0.0	0.0	0.0	0.0	0.0	0.0	0.0	0.0	0.0	0.0	0.0	0.0	0.0	0.0
ENSDARG00000089951						None	None	None	nan	nan	nan	nan	nan	nan	nan	nan	nan	nan	nan	nan	nan	nan	nan	nan	nan	nan	nan	nan
ENSDARG00000051768	503946	ensembl_gene_id	D. rerio	503946	D. rerio	fhod1	formin homology 2 domain containing 1	GO:0051492 regulation of stress fiber assembly;GO:0043149 stress fiber assembly;GO:0030038 contractile actin filament bundle assembly	0.0	1.0	0.0	0.0	0.0	0.0	0.0	0.0	0.0	0.0	0.0	0.0	0.0	0.0	0.0	0.0	0.0	0.0	0.0	0.0
ENSDARG00000103388	793767	ensembl_gene_id	D. rerio	793767	D. rerio	znf609a	zinc finger protein 609a		0.0	0.0	0.0	0.0	0.0	0.0	0.0	0.0	0.0	0.0	0.0	0.0	0.0	0.0	0.0	0.0	0.0	0.0	0.0	0.0
ENSDARG00000040874	556762	ensembl_gene_id	D. rerio	556762	D. rerio	add3a	adducin 3 (gamma) a	GO:0051016 barbed-end actin filament capping;GO:0051693 actin filament capping;GO:0030835 negative regulation of actin filament depolymerization	0.0	1.0	0.0	0.0	0.0	0.0	0.0	0.0	0.0	0.0	0.0	0.0	0.0	1.0	0.0	0.0	0.0	0.0	0.0	0.0
ENSDARG00000092979	564149	ensembl_gene_id	D. rerio	564149	D. rerio	pias2	protein inhibitor of activated STAT, 2	GO:0016925 protein sumoylation;GO:0018205 peptidyl-lysine modification;GO:0032446 protein modification by small protein conjugation	0.0	0.0	0.0	0.0	0.0	0.0	0.0	0.0	0.0	0.0	0.0	0.0	0.0	0.0	0.0	0.0	0.0	0.0	0.0	0.0
ENSDARG00000016783	494133	ensembl_gene_id	D. rerio	494133	D. rerio	srsf6b	serine and arginine rich splicing factor 6b	GO:0000381 regulation of alternative mRNA splicing, via spliceosome;GO:0045292 mRNA cis splicing, via spliceosome;GO:0000380 alternative mRNA splicing, via spliceosome	0.0	0.0	0.0	0.0	0.0	0.0	0.0	1.0	0.0	0.0	0.0	0.0	0.0	0.0	0.0	0.0	0.0	0.0	0.0	0.0
ENSDARG00000079555	436901	ensembl_gene_id	D. rerio	436901	D. rerio	ccdc85cb	coiled-coil domain containing 85C, b	GO:0007275 multicellular organism development;GO:0048856 anatomical structure development;GO:0032502 developmental process	0.0	0.0	0.0	0.0	0.0	0.0	0.0	0.0	0.0	0.0	0.0	0.0	0.0	0.0	0.0	0.0	0.0	0.0	0.0	0.0
ENSDARG00000078468	565888	ensembl_gene_id	D. rerio	565888	D. rerio	fap	fibroblast activation protein, alpha	GO:0006508 proteolysis;GO:0019538 protein metabolic process;GO:1901564 organonitrogen compound metabolic process	0.0	0.0	0.0	0.0	0.0	0.0	0.0	0.0	0.0	0.0	0.0	0.0	0.0	0.0	0.0	0.0	0.0	0.0	0.0	0.0
ENSDARG00000056978	570745	ensembl_gene_id	D. rerio	570745	D. rerio	letm1	leucine zipper-EF-hand containing transmembrane protein 1	GO:0099093 calcium export from the mitochondrion;GO:0051209 release of sequestered calcium ion into cytosol;GO:0097553 calcium ion transmembrane import into cytosol	0.0	0.0	0.0	0.0	0.0	0.0	0.0	0.0	0.0	0.0	0.0	0.0	0.0	0.0	0.0	0.0	0.0	0.0	0.0	0.0
ENSDARG00000070470	556523	ensembl_gene_id	D. rerio	556523	D. rerio	sh3rf1	SH3 domain containing ring finger 1	GO:2000564 regulation of CD8-positive, alpha-beta T cell proliferation;GO:0035740 CD8-positive, alpha-beta T cell proliferation;GO:0043370 regulation of CD4-positive, alpha-beta T cell differentiation	1.0	0.0	0.0	1.0	0.0	0.0	0.0	0.0	0.0	0.0	0.0	1.0	0.0	0.0	0.0	0.0	0.0	0.0	0.0	0.0
ENSDARG00000100055	405844	ensembl_gene_id	D. rerio	405844	D. rerio	tox2	TOX high mobility group box family member 2		0.0	0.0	0.0	0.0	0.0	0.0	0.0	0.0	0.0	0.0	0.0	0.0	0.0	0.0	0.0	0.0	0.0	0.0	0.0	0.0
ENSDARG00000076934	100330581	ensembl_gene_id	D. rerio	100330581	D. rerio	wdr60	WD repeat domain 60		0.0	0.0	0.0	0.0	0.0	0.0	0.0	0.0	0.0	0.0	0.0	0.0	0.0	0.0	0.0	0.0	0.0	0.0	0.0	0.0
ENSDARG00000099448	641492	ensembl_gene_id	D. rerio	641492	D. rerio	sh3d21	SH3 domain containing 21	GO:0008150 biological_process	0.0	0.0	0.0	0.0	0.0	0.0	0.0	0.0	0.0	0.0	0.0	0.0	0.0	0.0	0.0	0.0	0.0	0.0	0.0	0.0
ENSDARG00000060808	497407	ensembl_gene_id	D. rerio	497407	D. rerio	mecom	MDS1 and EVI1 complex locus	GO:0035777 pronephric distal tubule development;GO:0072196 proximal/distal pattern formation involved in pronephric nephron development;GO:0035776 pronephric proximal tubule development	0.0	0.0	0.0	0.0	0.0	0.0	0.0	0.0	0.0	0.0	0.0	0.0	0.0	0.0	0.0	0.0	0.0	0.0	0.0	0.0
ENSDARG00000041779	100038781	ensembl_gene_id	D. rerio	100038781	D. rerio	trdn	triadin		0.0	0.0	0.0	0.0	0.0	0.0	0.0	0.0	0.0	0.0	0.0	0.0	0.0	0.0	0.0	0.0	0.0	0.0	0.0	0.0
ENSDARG00000040881	402984	ensembl_gene_id	D. rerio	402984	D. rerio	hnrnph1	heterogeneous nuclear ribonucleoprotein H1		0.0	0.0	0.0	0.0	0.0	0.0	0.0	0.0	0.0	0.0	0.0	0.0	0.0	0.0	0.0	0.0	0.0	0.0	0.0	0.0
ENSDARG00000104311	100037329	ensembl_gene_id	D. rerio	100037329	D. rerio	scmh1	Scm polycomb group protein homolog 1	GO:0006355 regulation of transcription, DNA-templated;GO:1903506 regulation of nucleic acid-templated transcription;GO:0006351 transcription, DNA-templated	0.0	0.0	0.0	0.0	0.0	0.0	0.0	0.0	0.0	0.0	0.0	0.0	0.0	0.0	0.0	0.0	0.0	0.0	0.0	0.0
ENSDARG00000055124	553269	ensembl_gene_id	D. rerio	553269	D. rerio	ccnl1a	cyclin L1a	GO:0000079 regulation of cyclin-dependent protein serine/threonine kinase activity;GO:1904029 regulation of cyclin-dependent protein kinase activity;GO:0071900 regulation of protein serine/threonine kinase activity	0.0	0.0	0.0	0.0	0.0	0.0	0.0	0.0	0.0	0.0	0.0	0.0	0.0	0.0	0.0	0.0	0.0	0.0	0.0	0.0
ENSDARG00000045951	503731	ensembl_gene_id	D. rerio	503731	D. rerio	kat5b	K(lysine) acetyltransferase 5b	GO:0016573 histone acetylation;GO:0018393 internal peptidyl-lysine acetylation;GO:0006475 internal protein amino acid acetylation	0.0	0.0	1.0	0.0	0.0	0.0	0.0	0.0	0.0	0.0	0.0	0.0	0.0	0.0	0.0	0.0	0.0	0.0	0.0	0.0
ENSDARG00000029114	562728	ensembl_gene_id	D. rerio	562728	D. rerio	si:dkey-40m6.8	si:dkey-40m6.8	GO:0006468 protein phosphorylation;GO:0016310 phosphorylation;GO:0006796 phosphate-containing compound metabolic process	0.0	0.0	0.0	0.0	0.0	0.0	0.0	0.0	0.0	0.0	0.0	0.0	0.0	0.0	0.0	0.0	0.0	0.0	0.0	0.0
ENSDARG00000052390	553196	ensembl_gene_id	D. rerio	553196	D. rerio	tmed8	transmembrane p24 trafficking protein 8		0.0	0.0	0.0	0.0	0.0	0.0	0.0	0.0	0.0	0.0	0.0	0.0	0.0	0.0	0.0	0.0	0.0	0.0	0.0	0.0
ENSDARG00000021163	30607	ensembl_gene_id	D. rerio	30607	D. rerio	thrb	thyroid hormone receptor beta	GO:0046549 retinal cone cell development;GO:0042670 retinal cone cell differentiation;GO:0060509 type I pneumocyte differentiation	0.0	0.0	0.0	0.0	0.0	0.0	0.0	0.0	0.0	0.0	0.0	0.0	0.0	0.0	0.0	0.0	0.0	0.0	0.0	0.0
ENSDARG00000079024	101886230	ensembl_gene_id	D. rerio	101886230	D. rerio	rps6kl1	ribosomal protein S6 kinase-like 1	GO:0006468 protein phosphorylation;GO:0016310 phosphorylation;GO:0006796 phosphate-containing compound metabolic process	0.0	0.0	0.0	0.0	0.0	0.0	0.0	0.0	0.0	0.0	0.0	0.0	0.0	0.0	0.0	0.0	0.0	0.0	0.0	0.0
ENSDARG00000062954	558981	ensembl_gene_id	D. rerio	558981	D. rerio	clk2a	CDC-like kinase 2a	GO:0006468 protein phosphorylation;GO:0016310 phosphorylation;GO:0006796 phosphate-containing compound metabolic process	0.0	0.0	0.0	0.0	0.0	0.0	0.0	0.0	0.0	0.0	0.0	0.0	0.0	0.0	0.0	0.0	0.0	0.0	0.0	0.0
ENSDARG00000017427	327626	ensembl_gene_id	D. rerio	327626	D. rerio	phf20l1	PHD finger protein 20 like 1	GO:0006355 regulation of transcription, DNA-templated;GO:1903506 regulation of nucleic acid-templated transcription;GO:0006351 transcription, DNA-templated	0.0	0.0	0.0	0.0	0.0	0.0	0.0	0.0	0.0	0.0	0.0	0.0	0.0	0.0	0.0	0.0	0.0	0.0	0.0	0.0
ENSDARG00000061590	794807	ensembl_gene_id	D. rerio	794807	D. rerio	cachd1	cache domain containing 1		0.0	0.0	0.0	0.0	0.0	0.0	0.0	0.0	0.0	0.0	0.0	0.0	0.0	0.0	0.0	0.0	0.0	0.0	0.0	0.0
ENSDARG00000104692						None	None	None	nan	nan	nan	nan	nan	nan	nan	nan	nan	nan	nan	nan	nan	nan	nan	nan	nan	nan	nan	nan
ENSDARG00000094336	100005391	ensembl_gene_id	D. rerio	100005391	D. rerio	si:dkeyp-82a1.6	si:dkeyp-82a1.6		0.0	0.0	0.0	0.0	0.0	0.0	0.0	0.0	0.0	0.0	0.0	0.0	0.0	0.0	0.0	0.0	0.0	0.0	0.0	0.0
ENSDARG00000014439	553380	ensembl_gene_id	D. rerio	553380	D. rerio	dgkza	diacylglycerol kinase, zeta a	GO:0046339 diacylglycerol metabolic process;GO:0007205 protein kinase C-activating G protein-coupled receptor signaling pathway;GO:0046834 lipid phosphorylation	0.0	0.0	0.0	0.0	0.0	0.0	0.0	0.0	0.0	0.0	0.0	0.0	0.0	0.0	0.0	0.0	0.0	0.0	0.0	0.0
ENSDARG00000096457	100331646	ensembl_gene_id	D. rerio	100331646	D. rerio	si:dkey-118j18.2	si:dkey-118j18.2		0.0	0.0	0.0	0.0	0.0	0.0	0.0	0.0	0.0	0.0	0.0	0.0	0.0	0.0	0.0	0.0	0.0	0.0	0.0	0.0
ENSDARG00000014569	406735	ensembl_gene_id	D. rerio	406735	D. rerio	hnrnpr	heterogeneous nuclear ribonucleoprotein R	GO:0048846 axon extension involved in axon guidance;GO:1902284 neuron projection extension involved in neuron projection guidance;GO:0048675 axon extension	0.0	0.0	0.0	0.0	0.0	0.0	0.0	0.0	0.0	0.0	0.0	0.0	0.0	0.0	0.0	0.0	0.0	0.0	0.0	0.0
ENSDARG00000105010	322226	ensembl_gene_id	D. rerio	322226	D. rerio	lztfl1	leucine zipper transcription factor-like 1		0.0	0.0	0.0	0.0	0.0	0.0	0.0	0.0	0.0	0.0	0.0	0.0	0.0	0.0	0.0	0.0	0.0	0.0	0.0	0.0
ENSDARG00000025605	406805	ensembl_gene_id	D. rerio	406805	D. rerio	nvl	nuclear VCP like	GO:0051973 positive regulation of telomerase activity;GO:0051972 regulation of telomerase activity;GO:2000573 positive regulation of DNA biosynthetic process	1.0	0.0	0.0	1.0	0.0	0.0	0.0	0.0	0.0	0.0	0.0	0.0	0.0	0.0	0.0	0.0	0.0	0.0	0.0	0.0
ENSDARG00000044694	796938	ensembl_gene_id	D. rerio	796938	D. rerio	fybb	FYN binding protein b	GO:0050852 T cell receptor signaling pathway;GO:0050851 antigen receptor-mediated signaling pathway;GO:0002429 immune response-activating cell surface receptor signaling pathway	0.0	0.0	0.0	0.0	0.0	0.0	0.0	0.0	0.0	0.0	0.0	0.0	0.0	0.0	0.0	0.0	0.0	0.0	0.0	0.0
ENSDARG00000014966	327538	ensembl_gene_id	D. rerio	327538	D. rerio	ccdc82	coiled-coil domain containing 82	GO:0008150 biological_process	0.0	0.0	0.0	0.0	0.0	0.0	0.0	0.0	0.0	0.0	0.0	0.0	0.0	0.0	0.0	0.0	0.0	0.0	0.0	0.0
ENSDARG00000037046	406721	ensembl_gene_id	D. rerio	406721	D. rerio	rad51b	RAD51 paralog B	GO:0000724 double-strand break repair via homologous recombination;GO:0000725 recombinational repair;GO:0006302 double-strand break repair	1.0	0.0	0.0	0.0	0.0	1.0	0.0	0.0	0.0	0.0	0.0	0.0	0.0	0.0	0.0	0.0	0.0	0.0	0.0	0.0
ENSDARG00000098280	324302	ensembl_gene_id	D. rerio	324302	D. rerio	rbm5	RNA binding motif protein 5	GO:0000381 regulation of alternative mRNA splicing, via spliceosome;GO:0000380 alternative mRNA splicing, via spliceosome;GO:0048024 regulation of mRNA splicing, via spliceosome	0.0	0.0	0.0	0.0	0.0	0.0	0.0	1.0	0.0	0.0	0.0	0.0	0.0	0.0	0.0	0.0	0.0	0.0	0.0	0.0
ENSDARG00000097310	797701	ensembl_gene_id	D. rerio	797701	D. rerio	zgc:193812	zgc:193812	GO:0008150 biological_process	0.0	0.0	0.0	0.0	0.0	0.0	0.0	0.0	0.0	0.0	0.0	0.0	0.0	0.0	0.0	0.0	0.0	0.0	0.0	0.0
ENSDARG00000056621	415104	ensembl_gene_id	D. rerio	415104	D. rerio	ctcf	CCCTC-binding factor (zinc finger protein)	GO:0006357 regulation of transcription by RNA polymerase II;GO:0006366 transcription by RNA polymerase II;GO:0006355 regulation of transcription, DNA-templated	0.0	0.0	0.0	0.0	0.0	0.0	0.0	0.0	0.0	0.0	0.0	0.0	0.0	0.0	0.0	0.0	0.0	0.0	0.0	0.0
ENSDARG00000017661	403065	ensembl_gene_id	D. rerio	403065	D. rerio	braf	B-Raf proto-oncogene, serine/threonine kinase	GO:0000165 MAPK cascade;GO:0023014 signal transduction by protein phosphorylation;GO:0006468 protein phosphorylation	0.0	0.0	0.0	0.0	0.0	0.0	0.0	0.0	0.0	0.0	0.0	0.0	0.0	0.0	0.0	0.0	0.0	0.0	0.0	0.0
ENSDARG00000061798	566523	ensembl_gene_id	D. rerio	566523	D. rerio	arhgap27l	Rho GTPase activating protein 27, like	GO:0043087 regulation of GTPase activity;GO:0051336 regulation of hydrolase activity;GO:0050790 regulation of catalytic activity	0.0	0.0	0.0	0.0	0.0	0.0	0.0	0.0	0.0	0.0	0.0	0.0	0.0	0.0	0.0	0.0	0.0	0.0	0.0	0.0
ENSDARG00000078522	555593	ensembl_gene_id	D. rerio	555593	D. rerio	si:ch211-80h18.1	si:ch211-80h18.1		0.0	0.0	0.0	0.0	0.0	0.0	0.0	0.0	0.0	0.0	0.0	0.0	0.0	0.0	0.0	0.0	0.0	0.0	0.0	0.0
ENSDARG00000057863	323723	ensembl_gene_id	D. rerio	323723	D. rerio	dnmt3bb.3	DNA (cytosine-5-)-methyltransferase beta, duplicate b.3	GO:0032259 methylation;GO:0008152 metabolic process;GO:0008150 biological_process	0.0	0.0	0.0	0.0	0.0	0.0	0.0	0.0	0.0	0.0	0.0	0.0	0.0	0.0	0.0	0.0	0.0	0.0	0.0	0.0
ENSDARG00000025699	334386	ensembl_gene_id	D. rerio	334386	D. rerio	mbd1b	methyl-CpG binding domain protein 1b	GO:0006346 methylation-dependent chromatin silencing;GO:0006342 chromatin silencing;GO:0045814 negative regulation of gene expression, epigenetic	1.0	0.0	1.0	0.0	0.0	0.0	0.0	0.0	0.0	0.0	0.0	0.0	0.0	0.0	0.0	0.0	0.0	0.0	0.0	0.0
ENSDARG00000011973	445400	ensembl_gene_id	D. rerio	445400	D. rerio	slc35d1a	solute carrier family 35 member D1a		0.0	0.0	0.0	0.0	0.0	0.0	0.0	0.0	0.0	0.0	0.0	0.0	0.0	0.0	0.0	0.0	0.0	0.0	0.0	0.0
ENSDARG00000059707	566696	ensembl_gene_id	D. rerio	566696	D. rerio	si:ch211-216l23.1	si:ch211-216l23.1	GO:0007399 nervous system development;GO:0030154 cell differentiation;GO:0048869 cellular developmental process	0.0	0.0	0.0	0.0	0.0	0.0	0.0	0.0	0.0	0.0	0.0	0.0	0.0	0.0	0.0	0.0	0.0	0.0	0.0	0.0
ENSDARG00000087285	101887154	ensembl_gene_id	D. rerio	101887154	D. rerio	tmem182b	transmembrane protein 182b		0.0	0.0	0.0	0.0	0.0	0.0	0.0	0.0	0.0	0.0	0.0	0.0	0.0	0.0	0.0	0.0	0.0	0.0	0.0	0.0
ENSDARG00000069989	559327	ensembl_gene_id	D. rerio	559327	D. rerio	bnc2	basonuclin 2	GO:0048066 developmental pigmentation;GO:0043473 pigmentation;GO:0008150 biological_process	0.0	0.0	0.0	0.0	0.0	0.0	0.0	0.0	0.0	0.0	0.0	0.0	0.0	0.0	0.0	0.0	0.0	0.0	0.0	0.0
ENSDARG00000099355						None	None	None	nan	nan	nan	nan	nan	nan	nan	nan	nan	nan	nan	nan	nan	nan	nan	nan	nan	nan	nan	nan
ENSDARG00000062268	558456	ensembl_gene_id	D. rerio	558456	D. rerio	jarid2b	jumonji, AT rich interactive domain 2b	GO:0051574 positive regulation of histone H3-K9 methylation;GO:0051570 regulation of histone H3-K9 methylation;GO:0031061 negative regulation of histone methylation	0.0	1.0	1.0	0.0	0.0	0.0	0.0	0.0	0.0	0.0	0.0	0.0	0.0	1.0	0.0	0.0	0.0	0.0	0.0	0.0
ENSDARG00000037570	445412	ensembl_gene_id	D. rerio	445412	D. rerio	polr1d	RNA polymerase I and III subunit D	GO:0048703 embryonic viscerocranium morphogenesis;GO:0048701 embryonic cranial skeleton morphogenesis;GO:0048704 embryonic skeletal system morphogenesis	0.0	0.0	0.0	0.0	0.0	0.0	0.0	0.0	0.0	0.0	0.0	0.0	0.0	0.0	0.0	0.0	0.0	1.0	0.0	0.0
ENSDARG00000101891	568161	ensembl_gene_id	D. rerio	568161	D. rerio	arid1ab	AT rich interactive domain 1Ab (SWI-like)	GO:0006338 chromatin remodeling;GO:0006325 chromatin organization;GO:0051276 chromosome organization	0.0	0.0	1.0	0.0	0.0	0.0	0.0	0.0	0.0	0.0	0.0	0.0	0.0	0.0	0.0	0.0	0.0	0.0	0.0	0.0
ENSDARG00000007723	114377	ensembl_gene_id	D. rerio	114377	D. rerio	efnb1	ephrin-B1	GO:0003404 optic vesicle morphogenesis;GO:1990402 embryonic liver development;GO:0048596 embryonic camera-type eye morphogenesis	0.0	0.0	0.0	0.0	0.0	0.0	0.0	0.0	0.0	0.0	0.0	0.0	0.0	0.0	0.0	0.0	0.0	0.0	0.0	0.0
ENSDARG00000006044	557218	ensembl_gene_id	D. rerio	557218	D. rerio	usta	uronyl 2-sulfotransferase a		0.0	0.0	0.0	0.0	0.0	0.0	0.0	0.0	0.0	0.0	0.0	0.0	0.0	0.0	0.0	0.0	0.0	0.0	0.0	0.0
ENSDARG00000086075	100005214	ensembl_gene_id	D. rerio	100005214	D. rerio	ttc3	tetratricopeptide repeat domain 3		0.0	0.0	0.0	0.0	0.0	0.0	0.0	0.0	0.0	0.0	0.0	0.0	0.0	0.0	0.0	0.0	0.0	0.0	0.0	0.0
ENSDARG00000105071	553539	ensembl_gene_id	D. rerio	553539	D. rerio	nos1apa	nitric oxide synthase 1 (neuronal) adaptor protein a		0.0	0.0	0.0	0.0	0.0	0.0	0.0	0.0	0.0	0.0	0.0	0.0	0.0	0.0	0.0	0.0	0.0	0.0	0.0	0.0
ENSDARG00000098349	568877	ensembl_gene_id	D. rerio	568877	D. rerio	hdac4	histone deacetylase 4	GO:0090299 regulation of neural crest formation;GO:0014029 neural crest formation;GO:0001755 neural crest cell migration	0.0	0.0	1.0	0.0	0.0	0.0	0.0	0.0	0.0	0.0	0.0	0.0	0.0	0.0	0.0	0.0	0.0	0.0	1.0	0.0
ENSDARG00000000651	368635	ensembl_gene_id	D. rerio	368635	D. rerio	osgepl1	O-sialoglycoprotein endopeptidase-like 1	GO:0002949 tRNA threonylcarbamoyladenosine modification;GO:0070525 tRNA threonylcarbamoyladenosine metabolic process;GO:0006400 tRNA modification	0.0	0.0	0.0	0.0	0.0	0.0	0.0	0.0	0.0	0.0	0.0	0.0	0.0	0.0	0.0	0.0	0.0	0.0	0.0	0.0
ENSDARG00000042534	406566	ensembl_gene_id	D. rerio	406566	D. rerio	rsrc2	arginine/serine-rich coiled-coil 2	GO:0008150 biological_process	0.0	0.0	0.0	0.0	0.0	0.0	0.0	0.0	0.0	0.0	0.0	0.0	0.0	0.0	0.0	0.0	0.0	0.0	0.0	0.0
ENSDARG00000040001	558173	ensembl_gene_id	D. rerio	558173	D. rerio	fryl	furry homolog, like	GO:0031175 neuron projection development;GO:0007507 heart development;GO:0048666 neuron development	0.0	0.0	0.0	0.0	0.0	0.0	0.0	0.0	0.0	0.0	0.0	0.0	0.0	0.0	0.0	0.0	0.0	0.0	0.0	0.0
ENSDARG00000075025	393694	ensembl_gene_id	D. rerio	393694	D. rerio	cdc123	cell division cycle 123 homolog (S. cerevisiae)	GO:0051301 cell division;GO:0007049 cell cycle;GO:0009987 cellular process	0.0	0.0	0.0	0.0	0.0	0.0	0.0	0.0	0.0	1.0	0.0	0.0	0.0	0.0	0.0	0.0	0.0	0.0	0.0	0.0
ENSDARG00000060306	100001906	ensembl_gene_id	D. rerio	100001906	D. rerio	tfcp2	transcription factor CP2	GO:0006357 regulation of transcription by RNA polymerase II;GO:0006366 transcription by RNA polymerase II;GO:0006355 regulation of transcription, DNA-templated	0.0	0.0	0.0	0.0	0.0	0.0	0.0	0.0	0.0	0.0	0.0	0.0	0.0	0.0	0.0	0.0	0.0	0.0	0.0	0.0
ENSDARG00000038302	564155	ensembl_gene_id	D. rerio	564155	D. rerio	ccar2	cell cycle and apoptosis regulator 2	GO:0043065 positive regulation of apoptotic process;GO:0043068 positive regulation of programmed cell death;GO:0010942 positive regulation of cell death	0.0	0.0	0.0	0.0	0.0	0.0	0.0	0.0	0.0	0.0	0.0	0.0	0.0	0.0	0.0	0.0	0.0	0.0	0.0	0.0
ENSDARG00000053165	568840	ensembl_gene_id	D. rerio	568840	D. rerio	zgc:113377	zgc:113377	GO:0045944 positive regulation of transcription by RNA polymerase II;GO:0045893 positive regulation of transcription, DNA-templated;GO:1903508 positive regulation of nucleic acid-templated transcription	0.0	0.0	0.0	0.0	0.0	0.0	0.0	0.0	0.0	0.0	0.0	0.0	0.0	0.0	0.0	0.0	0.0	0.0	0.0	0.0
ENSDARG00000004074	555350	ensembl_gene_id	D. rerio	555350	D. rerio	bach2b	BTB and CNC homology 1, basic leucine zipper transcription factor 2b	GO:0006355 regulation of transcription, DNA-templated;GO:1903506 regulation of nucleic acid-templated transcription;GO:0006351 transcription, DNA-templated	0.0	0.0	0.0	0.0	0.0	0.0	0.0	0.0	0.0	0.0	0.0	0.0	0.0	0.0	0.0	0.0	0.0	0.0	0.0	0.0
ENSDARG00000061099	100141490	ensembl_gene_id	D. rerio	100141490	D. rerio	nfasca	neurofascin homolog (chicken) a	GO:0007411 axon guidance;GO:0042552 myelination;GO:0097485 neuron projection guidance	0.0	0.0	0.0	0.0	0.0	0.0	0.0	0.0	0.0	0.0	0.0	0.0	0.0	0.0	0.0	0.0	0.0	0.0	0.0	0.0
ENSDARG00000101080	561643	ensembl_gene_id	D. rerio	561643	D. rerio	pwwp2b	PWWP domain containing 2B		0.0	0.0	0.0	0.0	0.0	0.0	0.0	0.0	0.0	0.0	0.0	0.0	0.0	0.0	0.0	0.0	0.0	0.0	0.0	0.0
ENSDARG00000058390	798008	ensembl_gene_id	D. rerio	798008	D. rerio	acot9.2	acyl-CoA thioesterase 9, tandem duplicate 2	GO:0006637 acyl-CoA metabolic process;GO:0033875 ribonucleoside bisphosphate metabolic process;GO:0034032 purine nucleoside bisphosphate metabolic process	0.0	0.0	0.0	0.0	0.0	0.0	0.0	0.0	0.0	0.0	0.0	0.0	0.0	0.0	0.0	0.0	0.0	0.0	0.0	0.0
ENSDARG00000005482	557693	ensembl_gene_id	D. rerio	557693	D. rerio	rapgef2	Rap guanine nucleotide exchange factor (GEF) 2	GO:0043547 positive regulation of GTPase activity;GO:0043087 regulation of GTPase activity;GO:0051345 positive regulation of hydrolase activity	0.0	0.0	0.0	0.0	0.0	0.0	0.0	0.0	0.0	0.0	0.0	0.0	0.0	0.0	0.0	0.0	0.0	0.0	0.0	0.0
ENSDARG00000087555	100329277	ensembl_gene_id	D. rerio	100329277	D. rerio	si:ch73-308l14.2	si:ch73-308l14.2		0.0	0.0	0.0	0.0	0.0	0.0	0.0	0.0	0.0	0.0	0.0	0.0	0.0	0.0	0.0	0.0	0.0	0.0	0.0	0.0
ENSDARG00000068855	565282	ensembl_gene_id	D. rerio	565282	D. rerio	si:ch211-163l21.10	si:ch211-163l21.10	GO:0044458 motile cilium assembly;GO:0060271 cilium assembly;GO:0044782 cilium organization	0.0	0.0	0.0	0.0	0.0	0.0	0.0	0.0	0.0	0.0	0.0	0.0	0.0	0.0	0.0	0.0	0.0	0.0	0.0	0.0
ENSDARG00000035333	553502	ensembl_gene_id	D. rerio	553502	D. rerio	mis18a	MIS18 kinetochore protein A	GO:0034080 CENP-A containing nucleosome assembly;GO:0006336 DNA replication-independent nucleosome assembly;GO:0031055 chromatin remodeling at centromere	0.0	0.0	1.0	0.0	0.0	0.0	0.0	0.0	1.0	0.0	0.0	0.0	0.0	0.0	0.0	0.0	0.0	0.0	0.0	1.0
ENSDARG00000117621						None	None	None	nan	nan	nan	nan	nan	nan	nan	nan	nan	nan	nan	nan	nan	nan	nan	nan	nan	nan	nan	nan
ENSDARG00000043361	445098	ensembl_gene_id	D. rerio	445098	D. rerio	nck2b	NCK adaptor protein 2b	GO:0006417 regulation of translation;GO:0034248 regulation of cellular amide metabolic process;GO:0010608 posttranscriptional regulation of gene expression	0.0	0.0	0.0	0.0	0.0	0.0	0.0	0.0	0.0	0.0	0.0	0.0	0.0	0.0	0.0	0.0	0.0	0.0	0.0	0.0
ENSDARG00000033789	393821	ensembl_gene_id	D. rerio	393821	D. rerio	ndufb7	NADH:ubiquinone oxidoreductase subunit B7		0.0	0.0	0.0	0.0	0.0	0.0	0.0	0.0	0.0	0.0	0.0	0.0	0.0	0.0	0.0	0.0	0.0	0.0	0.0	0.0
ENSDARG00000104835	325488	ensembl_gene_id	D. rerio	325488	D. rerio	map3k4	mitogen-activated protein kinase kinase kinase 4	GO:0032147 activation of protein kinase activity;GO:0045860 positive regulation of protein kinase activity;GO:0033674 positive regulation of kinase activity	1.0	0.0	0.0	1.0	0.0	0.0	0.0	0.0	0.0	0.0	0.0	0.0	0.0	0.0	0.0	0.0	0.0	0.0	0.0	0.0
ENSDARG00000019236	553575	ensembl_gene_id	D. rerio	553575	D. rerio	gsr	glutathione reductase	GO:0006749 glutathione metabolic process;GO:0045454 cell redox homeostasis;GO:0034599 cellular response to oxidative stress	1.0	0.0	0.0	0.0	0.0	0.0	0.0	0.0	0.0	0.0	0.0	0.0	0.0	0.0	0.0	0.0	0.0	0.0	0.0	0.0
ENSDARG00000077089	572540	ensembl_gene_id	D. rerio	572540	D. rerio	blm	BLM RecQ like helicase	GO:0045950 negative regulation of mitotic recombination;GO:0044806 G-quadruplex DNA unwinding;GO:0000019 regulation of mitotic recombination	1.0	0.0	1.0	0.0	0.0	1.0	0.0	0.0	0.0	0.0	0.0	0.0	0.0	0.0	0.0	0.0	0.0	0.0	0.0	0.0
ENSDARG00000073957	555286	ensembl_gene_id	D. rerio	555286	D. rerio	tox3	TOX high mobility group box family member 3		0.0	0.0	0.0	0.0	0.0	0.0	0.0	0.0	0.0	0.0	0.0	0.0	0.0	0.0	0.0	0.0	0.0	0.0	0.0	0.0
ENSDARG00000078419	101884302	ensembl_gene_id	D. rerio	101884302	D. rerio	LOC101884302	filamin-A-interacting protein 1-like		0.0	0.0	0.0	0.0	0.0	0.0	0.0	0.0	0.0	0.0	0.0	0.0	0.0	0.0	0.0	0.0	0.0	0.0	0.0	0.0
ENSDARG00000068103	325276	ensembl_gene_id	D. rerio	325276	D. rerio	cfap45	cilia and flagella associated protein 45	GO:0006886 intracellular protein transport;GO:0015031 protein transport;GO:0015833 peptide transport	0.0	0.0	0.0	0.0	0.0	0.0	0.0	0.0	0.0	0.0	0.0	0.0	0.0	0.0	0.0	0.0	0.0	0.0	0.0	0.0
ENSDARG00000053829	30558	ensembl_gene_id	D. rerio	30558	D. rerio	pax9	paired box 9	GO:0060022 hard palate development;GO:0062009 secondary palate development;GO:0060021 roof of mouth development	0.0	0.0	0.0	0.0	0.0	0.0	0.0	0.0	0.0	0.0	0.0	0.0	0.0	0.0	0.0	0.0	0.0	0.0	0.0	0.0
ENSDARG00000061397	564866	ensembl_gene_id	D. rerio	564866	D. rerio	trip12	thyroid hormone receptor interactor 12	GO:1901315 negative regulation of histone H2A K63-linked ubiquitination;GO:1901314 regulation of histone H2A K63-linked ubiquitination;GO:1900045 negative regulation of protein K63-linked ubiquitination	1.0	1.0	1.0	1.0	0.0	0.0	0.0	0.0	0.0	0.0	0.0	0.0	0.0	1.0	1.0	0.0	0.0	0.0	0.0	0.0
ENSDARG00000045633	100151067	ensembl_gene_id	D. rerio	100151067	D. rerio	asb15a	ankyrin repeat and SOCS box containing 15a	GO:0016567 protein ubiquitination;GO:0032446 protein modification by small protein conjugation;GO:0070647 protein modification by small protein conjugation or removal	0.0	0.0	0.0	0.0	0.0	0.0	0.0	0.0	0.0	0.0	0.0	0.0	0.0	0.0	0.0	0.0	0.0	0.0	0.0	0.0
ENSDARG00000057903	553343	ensembl_gene_id	D. rerio	553343	D. rerio	si:ch211-266g18.10	si:ch211-266g18.10		0.0	0.0	0.0	0.0	0.0	0.0	0.0	0.0	0.0	0.0	0.0	0.0	0.0	0.0	0.0	0.0	0.0	0.0	0.0	0.0
ENSDARG00000034056	561724	ensembl_gene_id	D. rerio	561724	D. rerio	csnk1g2b	casein kinase 1, gamma 2b	GO:0090263 positive regulation of canonical Wnt signaling pathway;GO:0030177 positive regulation of Wnt signaling pathway;GO:0060828 regulation of canonical Wnt signaling pathway	0.0	0.0	0.0	0.0	0.0	0.0	0.0	0.0	0.0	0.0	0.0	0.0	0.0	0.0	0.0	1.0	0.0	0.0	0.0	0.0
ENSDARG00000015947	497348	ensembl_gene_id	D. rerio	497348	D. rerio	matn4	matrilin 4	GO:0003429 growth plate cartilage chondrocyte morphogenesis;GO:0003414 chondrocyte morphogenesis involved in endochondral bone morphogenesis;GO:0003422 growth plate cartilage morphogenesis	0.0	0.0	0.0	0.0	0.0	0.0	0.0	0.0	0.0	0.0	0.0	0.0	0.0	0.0	0.0	0.0	0.0	1.0	0.0	0.0
ENSDARG00000022350	556002	ensembl_gene_id	D. rerio	556002	D. rerio	nek1	NIMA-related kinase 1	GO:1904888 cranial skeletal system development;GO:0060271 cilium assembly;GO:0044782 cilium organization	0.0	0.0	0.0	0.0	0.0	0.0	0.0	0.0	0.0	0.0	0.0	0.0	0.0	0.0	0.0	0.0	0.0	0.0	0.0	0.0
ENSDARG00000078911	100037380	ensembl_gene_id	D. rerio	100037380	D. rerio	zgc:163098	zgc:163098	GO:0006396 RNA processing;GO:0016070 RNA metabolic process;GO:0090304 nucleic acid metabolic process	0.0	0.0	0.0	0.0	0.0	0.0	0.0	0.0	0.0	0.0	0.0	0.0	0.0	0.0	0.0	0.0	0.0	0.0	0.0	0.0
ENSDARG00000027738	100000125	ensembl_gene_id	D. rerio	100000125	D. rerio	si:ch211-13c6.2	si:ch211-13c6.2		0.0	0.0	0.0	0.0	0.0	0.0	0.0	0.0	0.0	0.0	0.0	0.0	0.0	0.0	0.0	0.0	0.0	0.0	0.0	0.0
ENSDARG00000092464	567236	ensembl_gene_id	D. rerio	567236	D. rerio	si:dkeyp-20g2.3	si:dkeyp-20g2.3	GO:0006611 protein export from nucleus;GO:0051168 nuclear export;GO:0006913 nucleocytoplasmic transport	0.0	0.0	0.0	0.0	0.0	0.0	0.0	0.0	0.0	0.0	0.0	0.0	0.0	0.0	0.0	0.0	0.0	0.0	0.0	0.0
ENSDARG00000010721	322694	ensembl_gene_id	D. rerio	322694	D. rerio	sept6	septin 6	GO:0035469 determination of pancreatic left/right asymmetry;GO:0071910 determination of liver left/right asymmetry;GO:0071907 determination of digestive tract left/right asymmetry	0.0	1.0	0.0	0.0	0.0	0.0	0.0	0.0	0.0	1.0	0.0	0.0	0.0	0.0	0.0	0.0	0.0	0.0	0.0	0.0
ENSDARG00000097189	101885347	ensembl_gene_id	D. rerio	101885347	D. rerio	LOC101885347	uncharacterized LOC101885347		0.0	0.0	0.0	0.0	0.0	0.0	0.0	0.0	0.0	0.0	0.0	0.0	0.0	0.0	0.0	0.0	0.0	0.0	0.0	0.0
ENSDARG00000103125	567524	ensembl_gene_id	D. rerio	567524	D. rerio	tsc2	TSC complex subunit 2	GO:0099608 regulation of action potential firing pattern;GO:0098874 spike train;GO:0060575 intestinal epithelial cell differentiation	0.0	0.0	0.0	0.0	0.0	0.0	0.0	0.0	0.0	0.0	0.0	0.0	0.0	0.0	0.0	0.0	0.0	0.0	0.0	0.0
ENSDARG00000098453						None	None	None	nan	nan	nan	nan	nan	nan	nan	nan	nan	nan	nan	nan	nan	nan	nan	nan	nan	nan	nan	nan
ENSDARG00000093237	566247	ensembl_gene_id	D. rerio	566247	D. rerio	si:ch211-89o9.4	si:ch211-89o9.4		0.0	0.0	0.0	0.0	0.0	0.0	0.0	0.0	0.0	0.0	0.0	0.0	0.0	0.0	0.0	0.0	0.0	0.0	0.0	0.0
ENSDARG00000006128	557463	ensembl_gene_id	D. rerio	557463	D. rerio	cep170aa	centrosomal protein 170Aa	GO:0007098 centrosome cycle;GO:0031023 microtubule organizing center organization;GO:0000226 microtubule cytoskeleton organization	0.0	1.0	0.0	0.0	0.0	0.0	0.0	0.0	0.0	0.0	0.0	0.0	0.0	0.0	0.0	0.0	0.0	0.0	0.0	0.0
ENSDARG00000060243	100002220	ensembl_gene_id	D. rerio	100002220	D. rerio	enox1	ecto-NOX disulfide-thiol exchanger 1	GO:0007624 ultradian rhythm;GO:0001944 vasculature development;GO:0048511 rhythmic process	0.0	0.0	0.0	0.0	0.0	0.0	0.0	0.0	0.0	0.0	0.0	0.0	0.0	0.0	0.0	0.0	0.0	0.0	0.0	0.0
ENSDARG00000111043						None	None	None	nan	nan	nan	nan	nan	nan	nan	nan	nan	nan	nan	nan	nan	nan	nan	nan	nan	nan	nan	nan
ENSDARG00000105190	550128	ensembl_gene_id	D. rerio	550128	D. rerio	rhbdl3	rhomboid, veinlet-like 3 (Drosophila)		0.0	0.0	0.0	0.0	0.0	0.0	0.0	0.0	0.0	0.0	0.0	0.0	0.0	0.0	0.0	0.0	0.0	0.0	0.0	0.0
ENSDARG00000024789	360145	ensembl_gene_id	D. rerio	360145	D. rerio	mxc	myxovirus (influenza virus) resistance C	GO:0003374 dynamin family protein polymerization involved in mitochondrial fission;GO:0003373 dynamin family protein polymerization involved in membrane fission;GO:0090148 membrane fission	0.0	1.0	0.0	0.0	0.0	0.0	0.0	0.0	0.0	0.0	0.0	0.0	0.0	1.0	0.0	0.0	0.0	0.0	0.0	0.0
ENSDARG00000056984	393176	ensembl_gene_id	D. rerio	393176	D. rerio	rad9a	RAD9 checkpoint clamp component A	GO:0031573 intra-S DNA damage checkpoint;GO:0044773 mitotic DNA damage checkpoint;GO:0044774 mitotic DNA integrity checkpoint	1.0	1.0	0.0	0.0	1.0	0.0	0.0	0.0	0.0	0.0	0.0	0.0	0.0	0.0	0.0	0.0	0.0	0.0	0.0	0.0
ENSDARG00000078784	569620	ensembl_gene_id	D. rerio	569620	D. rerio	mgaa	MAX dimerization protein MGA a	GO:0048264 determination of ventral identity;GO:0030513 positive regulation of BMP signaling pathway;GO:0048262 determination of dorsal/ventral asymmetry	0.0	0.0	0.0	0.0	0.0	0.0	0.0	0.0	0.0	0.0	0.0	0.0	0.0	0.0	0.0	0.0	0.0	0.0	0.0	0.0
ENSDARG00000054799	100037336	ensembl_gene_id	D. rerio	100037336	D. rerio	rfc1	replication factor C (activator 1) 1		0.0	0.0	0.0	0.0	0.0	1.0	0.0	0.0	1.0	0.0	0.0	0.0	0.0	0.0	0.0	0.0	0.0	0.0	0.0	0.0
ENSDARG00000043982						None	None	None	nan	nan	nan	nan	nan	nan	nan	nan	nan	nan	nan	nan	nan	nan	nan	nan	nan	nan	nan	nan
ENSDARG00000008772	322013	ensembl_gene_id	D. rerio	322013	D. rerio	cacng1a	calcium channel, voltage-dependent, gamma subunit 1a	GO:0070588 calcium ion transmembrane transport;GO:0006816 calcium ion transport;GO:0070838 divalent metal ion transport	0.0	0.0	0.0	0.0	0.0	0.0	0.0	0.0	0.0	0.0	0.0	0.0	0.0	0.0	0.0	0.0	0.0	0.0	0.0	0.0
ENSDARG00000092067	321707	ensembl_gene_id	D. rerio	321707	D. rerio	atn1	atrophin 1		0.0	0.0	0.0	0.0	0.0	0.0	0.0	0.0	0.0	0.0	0.0	0.0	0.0	0.0	0.0	0.0	0.0	0.0	0.0	0.0
ENSDARG00000095715	100538174	ensembl_gene_id	D. rerio	100538174	D. rerio	si:ch211-202e12.3	si:ch211-202e12.3		0.0	0.0	0.0	0.0	0.0	0.0	0.0	0.0	0.0	0.0	0.0	0.0	0.0	0.0	0.0	0.0	0.0	0.0	0.0	0.0
ENSDARG00000073911	798934	ensembl_gene_id	D. rerio	798934	D. rerio	tmem255a	transmembrane protein 255A		0.0	0.0	0.0	0.0	0.0	0.0	0.0	0.0	0.0	0.0	0.0	0.0	0.0	0.0	0.0	0.0	0.0	0.0	0.0	0.0
ENSDARG00000025043	393554	ensembl_gene_id	D. rerio	393554	D. rerio	trip13	thyroid hormone receptor interactor 13	GO:0051598 meiotic recombination checkpoint;GO:0007130 synaptonemal complex assembly;GO:0045835 negative regulation of meiotic nuclear division	1.0	1.0	1.0	0.0	1.0	0.0	0.0	0.0	0.0	0.0	0.0	0.0	0.0	1.0	0.0	0.0	0.0	0.0	0.0	1.0
ENSDARG00000087048	564087	ensembl_gene_id	D. rerio	564087	D. rerio	si:dkey-165n16.1	si:dkey-165n16.1		0.0	0.0	0.0	0.0	0.0	0.0	0.0	0.0	0.0	0.0	0.0	0.0	0.0	0.0	0.0	0.0	0.0	0.0	0.0	0.0
ENSDARG00000013655	322103	ensembl_gene_id	D. rerio	322103	D. rerio	tpd52l2b	tpd52 like 2b		0.0	0.0	0.0	0.0	0.0	0.0	0.0	0.0	0.0	0.0	0.0	0.0	0.0	0.0	0.0	0.0	0.0	0.0	0.0	0.0
ENSDARG00000101715	564790	ensembl_gene_id	D. rerio	564790	D. rerio	arsg	arylsulfatase G		0.0	0.0	0.0	0.0	0.0	0.0	0.0	0.0	0.0	0.0	0.0	0.0	0.0	0.0	0.0	0.0	0.0	0.0	0.0	0.0
ENSDARG00000093405	552927	ensembl_gene_id	D. rerio	552927	D. rerio	casp6a	caspase 6, apoptosis-related cysteine peptidase a	GO:0006915 apoptotic process;GO:0012501 programmed cell death;GO:0008219 cell death	0.0	0.0	0.0	0.0	0.0	0.0	0.0	0.0	0.0	0.0	0.0	0.0	0.0	0.0	0.0	0.0	0.0	0.0	0.0	0.0
ENSDARG00000078318	100149766	ensembl_gene_id	D. rerio	100149766	D. rerio	tmod1	tropomodulin 1	GO:0051694 pointed-end actin filament capping;GO:0051693 actin filament capping;GO:0030835 negative regulation of actin filament depolymerization	0.0	1.0	0.0	0.0	0.0	0.0	0.0	0.0	0.0	0.0	0.0	0.0	0.0	1.0	0.0	0.0	0.0	0.0	0.0	0.0
ENSDARG00000028899	559407	ensembl_gene_id	D. rerio	559407	D. rerio	tekt4	tektin 4	GO:0060294 cilium movement involved in cell motility;GO:0060285 cilium-dependent cell motility;GO:0001539 cilium or flagellum-dependent cell motility	0.0	1.0	0.0	0.0	0.0	0.0	0.0	0.0	0.0	0.0	0.0	0.0	0.0	0.0	0.0	0.0	0.0	0.0	0.0	0.0
ENSDARG00000077353	569081	ensembl_gene_id	D. rerio	569081	D. rerio	rerea	arginine-glutamic acid dipeptide (RE) repeats a	GO:0031063 regulation of histone deacetylation;GO:0040036 regulation of fibroblast growth factor receptor signaling pathway;GO:0090311 regulation of protein deacetylation	0.0	1.0	1.0	0.0	0.0	0.0	0.0	0.0	0.0	0.0	0.0	0.0	0.0	0.0	0.0	0.0	0.0	1.0	0.0	0.0
ENSDARG00000061629	794020	ensembl_gene_id	D. rerio	794020	D. rerio	ndufaf5	NADH:ubiquinone oxidoreductase complex assembly factor 5	GO:0030961 peptidyl-arginine hydroxylation;GO:0032981 mitochondrial respiratory chain complex I assembly;GO:0018195 peptidyl-arginine modification	0.0	0.0	0.0	0.0	0.0	0.0	0.0	0.0	0.0	0.0	0.0	0.0	0.0	0.0	0.0	0.0	0.0	0.0	0.0	0.0
ENSDARG00000079378	570275	ensembl_gene_id	D. rerio	570275	D. rerio	phldb1b	pleckstrin homology-like domain, family B, member 1b	GO:0070507 regulation of microtubule cytoskeleton organization;GO:0032886 regulation of microtubule-based process;GO:0051493 regulation of cytoskeleton organization	0.0	1.0	0.0	0.0	0.0	0.0	0.0	0.0	0.0	0.0	0.0	0.0	0.0	0.0	0.0	0.0	0.0	0.0	0.0	0.0
ENSDARG00000076847	560874	ensembl_gene_id	D. rerio	560874	D. rerio	tnrc6c1	trinucleotide repeat containing adaptor 6C1	GO:0060213 positive regulation of nuclear-transcribed mRNA poly(A) tail shortening;GO:0060211 regulation of nuclear-transcribed mRNA poly(A) tail shortening;GO:1900153 positive regulation of nuclear-transcribed mRNA catabolic process, deadenylation-dependent decay	0.0	0.0	0.0	0.0	0.0	0.0	0.0	1.0	0.0	0.0	0.0	0.0	0.0	0.0	0.0	0.0	0.0	0.0	0.0	0.0
ENSDARG00000094010	559432	ensembl_gene_id	D. rerio	559432	D. rerio	swt1	SWT1 RNA endoribonuclease homolog	GO:0006351 transcription, DNA-templated;GO:0097659 nucleic acid-templated transcription;GO:0032774 RNA biosynthetic process	0.0	0.0	0.0	0.0	0.0	0.0	0.0	0.0	0.0	0.0	0.0	0.0	0.0	0.0	0.0	0.0	0.0	0.0	0.0	0.0
ENSDARG00000005500	403055	ensembl_gene_id	D. rerio	403055	D. rerio	dgcr6	DiGeorge syndrome critical region gene 6	GO:0008150 biological_process	0.0	0.0	0.0	0.0	0.0	0.0	0.0	0.0	0.0	0.0	0.0	0.0	0.0	0.0	0.0	0.0	0.0	0.0	0.0	0.0
ENSDARG00000030012	407677	ensembl_gene_id	D. rerio	407677	D. rerio	lrrfip1a	leucine rich repeat (in FLII) interacting protein 1a	GO:0006355 regulation of transcription, DNA-templated;GO:1903506 regulation of nucleic acid-templated transcription;GO:0006351 transcription, DNA-templated	0.0	0.0	0.0	0.0	0.0	0.0	0.0	0.0	0.0	0.0	0.0	0.0	0.0	0.0	0.0	0.0	0.0	0.0	0.0	0.0
ENSDARG00000035676	334483	ensembl_gene_id	D. rerio	334483	D. rerio	ptp4a2b	protein tyrosine phosphatase 4A2b	GO:0016311 dephosphorylation;GO:0006796 phosphate-containing compound metabolic process;GO:0006793 phosphorus metabolic process	0.0	0.0	0.0	0.0	0.0	0.0	0.0	0.0	0.0	0.0	0.0	0.0	0.0	0.0	0.0	0.0	0.0	0.0	0.0	0.0
ENSDARG00000098438	569098	ensembl_gene_id	D. rerio	569098	D. rerio	slc6a6b	solute carrier family 6 member 6b	GO:0015734 taurine transport;GO:0042908 xenobiotic transport;GO:0072348 sulfur compound transport	0.0	0.0	0.0	0.0	0.0	0.0	0.0	0.0	0.0	0.0	0.0	0.0	0.0	0.0	0.0	0.0	0.0	0.0	0.0	0.0
ENSDARG00000057317	573301	ensembl_gene_id	D. rerio	573301	D. rerio	nexn	nexilin (F actin binding protein)	GO:0048739 cardiac muscle fiber development;GO:0070593 dendrite self-avoidance;GO:0055013 cardiac muscle cell development	0.0	0.0	0.0	0.0	0.0	0.0	0.0	0.0	0.0	0.0	0.0	0.0	0.0	0.0	0.0	0.0	0.0	0.0	0.0	0.0
ENSDARG00000037739	503706	ensembl_gene_id	D. rerio	503706	D. rerio	zgc:112980	zgc:112980	GO:0008150 biological_process	0.0	0.0	0.0	0.0	0.0	0.0	0.0	0.0	0.0	0.0	0.0	0.0	0.0	0.0	0.0	0.0	0.0	0.0	0.0	0.0
ENSDARG00000000767	30117	ensembl_gene_id	D. rerio	30117	D. rerio	spi1b	Spi-1 proto-oncogene b	GO:0045659 negative regulation of neutrophil differentiation;GO:0045658 regulation of neutrophil differentiation;GO:0030853 negative regulation of granulocyte differentiation	0.0	0.0	0.0	0.0	0.0	0.0	0.0	0.0	0.0	0.0	0.0	1.0	0.0	0.0	0.0	0.0	0.0	0.0	0.0	0.0
ENSDARG00000012505	557103	ensembl_gene_id	D. rerio	557103	D. rerio	u2af2a	U2 small nuclear RNA auxiliary factor 2a	GO:0046660 female sex differentiation;GO:0007548 sex differentiation;GO:0008380 RNA splicing	0.0	0.0	0.0	0.0	0.0	0.0	0.0	0.0	0.0	0.0	0.0	0.0	0.0	0.0	0.0	0.0	0.0	0.0	0.0	0.0
ENSDARG00000013860	567019	ensembl_gene_id	D. rerio	567019	D. rerio	ptpmt1	protein tyrosine phosphatase mitochondrial 1	GO:0006470 protein dephosphorylation;GO:0016311 dephosphorylation;GO:0006796 phosphate-containing compound metabolic process	0.0	0.0	0.0	0.0	0.0	0.0	0.0	0.0	0.0	0.0	0.0	0.0	0.0	0.0	0.0	0.0	0.0	0.0	0.0	0.0
ENSDARG00000057782	561095	ensembl_gene_id	D. rerio	561095	D. rerio	baz2ba	bromodomain adjacent to zinc finger domain, 2Ba		0.0	0.0	0.0	0.0	0.0	0.0	0.0	0.0	0.0	0.0	0.0	0.0	0.0	0.0	0.0	0.0	0.0	0.0	0.0	0.0
ENSDARG00000094377	100147927	ensembl_gene_id	D. rerio	100147927	D. rerio	samd10b	sterile alpha motif domain containing 10b		0.0	0.0	0.0	0.0	0.0	0.0	0.0	0.0	0.0	0.0	0.0	0.0	0.0	0.0	0.0	0.0	0.0	0.0	0.0	0.0
ENSDARG00000056892	402878	ensembl_gene_id	D. rerio	402878	D. rerio	mpp6a	membrane protein, palmitoylated 6a (MAGUK p55 subfamily member 6)	GO:0008150 biological_process	0.0	0.0	0.0	0.0	0.0	0.0	0.0	0.0	0.0	0.0	0.0	0.0	0.0	0.0	0.0	0.0	0.0	0.0	0.0	0.0
ENSDARG00000001857	556421	ensembl_gene_id	D. rerio	556421	D. rerio	aff4	AF4/FMR2 family, member 4		0.0	0.0	0.0	0.0	0.0	0.0	0.0	0.0	0.0	0.0	0.0	0.0	0.0	0.0	0.0	0.0	0.0	0.0	0.0	0.0
ENSDARG00000060312	570949	ensembl_gene_id	D. rerio	570949	D. rerio	wdr62	WD repeat domain 62		0.0	0.0	0.0	0.0	0.0	0.0	0.0	0.0	0.0	0.0	0.0	0.0	0.0	0.0	0.0	0.0	0.0	0.0	0.0	0.0
ENSDARG00000075164	100003770	ensembl_gene_id	D. rerio	100003770	D. rerio	mylk5	myosin, light chain kinase 5	GO:0006468 protein phosphorylation;GO:0016310 phosphorylation;GO:0006796 phosphate-containing compound metabolic process	0.0	0.0	0.0	0.0	0.0	0.0	0.0	0.0	0.0	0.0	0.0	0.0	0.0	0.0	0.0	0.0	0.0	0.0	0.0	0.0
ENSDARG00000092881	497540	ensembl_gene_id	D. rerio	497540	D. rerio	rbm20	RNA binding motif protein 20	GO:0008150 biological_process	0.0	0.0	0.0	0.0	0.0	0.0	0.0	0.0	0.0	0.0	0.0	0.0	0.0	0.0	0.0	0.0	0.0	0.0	0.0	0.0
ENSDARG00000042877	567088	ensembl_gene_id	D. rerio	567088	D. rerio	heca	hdc homolog, cell cycle regulator		0.0	0.0	0.0	0.0	0.0	0.0	0.0	0.0	0.0	0.0	0.0	0.0	0.0	0.0	0.0	0.0	0.0	0.0	0.0	0.0
ENSDARG00000079122	561718	ensembl_gene_id	D. rerio	561718	D. rerio	tmx2a	thioredoxin-related transmembrane protein 2a	GO:0045454 cell redox homeostasis;GO:0019725 cellular homeostasis;GO:0042592 homeostatic process	0.0	0.0	0.0	0.0	0.0	0.0	0.0	0.0	0.0	0.0	0.0	0.0	0.0	0.0	0.0	0.0	0.0	0.0	0.0	0.0
ENSDARG00000042571	436932	ensembl_gene_id	D. rerio	436932	D. rerio	rnaseh1	ribonuclease H1	GO:0043137 DNA replication, removal of RNA primer;GO:0033567 DNA replication, Okazaki fragment processing;GO:0006273 lagging strand elongation	1.0	0.0	0.0	0.0	0.0	0.0	0.0	0.0	0.0	0.0	0.0	0.0	0.0	0.0	0.0	0.0	0.0	0.0	0.0	0.0
ENSDARG00000052739	403045	ensembl_gene_id	D. rerio	403045	D. rerio	egf	epidermal growth factor	GO:0051216 cartilage development;GO:0060070 canonical Wnt signaling pathway;GO:0061448 connective tissue development	0.0	0.0	0.0	0.0	0.0	0.0	0.0	0.0	0.0	0.0	0.0	0.0	0.0	0.0	0.0	0.0	0.0	1.0	0.0	0.0
ENSDARG00000056619	566275	ensembl_gene_id	D. rerio	566275	D. rerio	arhgap42a	Rho GTPase activating protein 42a	GO:0007165 signal transduction;GO:0023052 signaling;GO:0007154 cell communication	0.0	0.0	0.0	0.0	0.0	0.0	0.0	0.0	0.0	0.0	0.0	0.0	0.0	0.0	0.0	0.0	0.0	0.0	0.0	0.0
ENSDARG00000051814	497461	ensembl_gene_id	D. rerio	497461	D. rerio	ptprz1a	protein tyrosine phosphatase receptor type Z1a	GO:0035335 peptidyl-tyrosine dephosphorylation;GO:0006470 protein dephosphorylation;GO:0016311 dephosphorylation	0.0	0.0	0.0	0.0	0.0	0.0	0.0	0.0	0.0	0.0	0.0	0.0	0.0	0.0	0.0	0.0	0.0	0.0	0.0	0.0
ENSDARG00000004687	431754	ensembl_gene_id	D. rerio	431754	D. rerio	acaa1	acetyl-CoA acyltransferase 1	GO:0010124 phenylacetate catabolic process;GO:0009852 auxin catabolic process;GO:0042178 xenobiotic catabolic process	0.0	0.0	0.0	0.0	0.0	0.0	0.0	0.0	0.0	0.0	0.0	0.0	0.0	0.0	0.0	0.0	0.0	0.0	0.0	0.0
ENSDARG00000089917	100535152	ensembl_gene_id	D. rerio	100535152	D. rerio	sh3tc2	SH3 domain and tetratricopeptide repeats 2		0.0	0.0	0.0	0.0	0.0	0.0	0.0	0.0	0.0	0.0	0.0	0.0	0.0	0.0	0.0	0.0	0.0	0.0	0.0	0.0
ENSDARG00000061471	556471	ensembl_gene_id	D. rerio	556471	D. rerio	sema5ba	sema domain, seven thrombospondin repeats (type 1 and type 1-like), transmembrane domain (TM) and short cytoplasmic domain, (semaphorin) 5Ba	GO:0048843 negative regulation of axon extension involved in axon guidance;GO:0048841 regulation of axon extension involved in axon guidance;GO:1902668 negative regulation of axon guidance	0.0	0.0	0.0	0.0	0.0	0.0	0.0	0.0	0.0	0.0	0.0	0.0	0.0	1.0	0.0	0.0	0.0	0.0	0.0	0.0
ENSDARG00000074326	100333576	ensembl_gene_id	D. rerio	100333576	D. rerio	mcm8	minichromosome maintenance 8 homologous recombination repair factor	GO:0006270 DNA replication initiation;GO:0000724 double-strand break repair via homologous recombination;GO:0000725 recombinational repair	1.0	0.0	0.0	0.0	0.0	0.0	0.0	0.0	1.0	0.0	0.0	0.0	0.0	0.0	0.0	0.0	0.0	0.0	0.0	0.0
ENSDARG00000080018	567045	ensembl_gene_id	D. rerio	567045	D. rerio	kif16bb	kinesin family member 16Bb	GO:0007018 microtubule-based movement;GO:0007017 microtubule-based process;GO:0006928 movement of cell or subcellular component	0.0	1.0	0.0	0.0	0.0	0.0	0.0	0.0	0.0	0.0	0.0	0.0	0.0	0.0	0.0	0.0	0.0	0.0	0.0	0.0
ENSDARG00000028937	449647	ensembl_gene_id	D. rerio	449647	D. rerio	taf1b	TATA box binding protein (Tbp)-associated factor, RNA polymerase I, B	GO:0001188 RNA polymerase I preinitiation complex assembly;GO:0042790 nucleolar large rRNA transcription by RNA polymerase I;GO:0006361 transcription initiation from RNA polymerase I promoter	0.0	0.0	0.0	0.0	0.0	0.0	0.0	0.0	0.0	0.0	0.0	0.0	1.0	0.0	0.0	0.0	0.0	0.0	0.0	0.0
ENSDARG00000061348	792614	ensembl_gene_id	D. rerio	792614	D. rerio	adat1	adenosine deaminase tRNA specific 1	GO:0006396 RNA processing;GO:0016070 RNA metabolic process;GO:0090304 nucleic acid metabolic process	0.0	0.0	0.0	0.0	0.0	0.0	0.0	0.0	0.0	0.0	0.0	0.0	0.0	0.0	0.0	0.0	0.0	0.0	0.0	0.0
ENSDARG00000078572	100003272	ensembl_gene_id	D. rerio	100003272	D. rerio	stox2b	storkhead box 2b	GO:0006357 regulation of transcription by RNA polymerase II;GO:0006366 transcription by RNA polymerase II;GO:0006355 regulation of transcription, DNA-templated	0.0	0.0	0.0	0.0	0.0	0.0	0.0	0.0	0.0	0.0	0.0	0.0	0.0	0.0	0.0	0.0	0.0	0.0	0.0	0.0
ENSDARG00000087229	406723	ensembl_gene_id	D. rerio	406723	D. rerio	exoc7	exocyst complex component 7	GO:0006887 exocytosis;GO:0032940 secretion by cell;GO:0046903 secretion	0.0	0.0	0.0	0.0	0.0	0.0	0.0	0.0	0.0	0.0	0.0	0.0	0.0	0.0	0.0	0.0	0.0	0.0	0.0	0.0
ENSDARG00000025555	450067	ensembl_gene_id	D. rerio	450067	D. rerio	ormdl3	ORMDL sphingolipid biosynthesis regulator 3	GO:1900060 negative regulation of ceramide biosynthetic process;GO:0090155 negative regulation of sphingolipid biosynthetic process;GO:2000303 regulation of ceramide biosynthetic process	0.0	0.0	0.0	0.0	0.0	0.0	0.0	0.0	0.0	0.0	0.0	0.0	0.0	0.0	0.0	0.0	0.0	0.0	0.0	0.0
ENSDARG00000031756	30564	ensembl_gene_id	D. rerio	30564	D. rerio	mef2aa	myocyte enhancer factor 2aa	GO:0030239 myofibril assembly;GO:0001756 somitogenesis;GO:0055002 striated muscle cell development	0.0	0.0	0.0	0.0	0.0	0.0	0.0	0.0	0.0	0.0	0.0	0.0	0.0	0.0	0.0	0.0	0.0	0.0	0.0	0.0
ENSDARG00000037238	30641	ensembl_gene_id	D. rerio	30641	D. rerio	smad5	SMAD family member 5	GO:0048922 posterior lateral line neuromast deposition;GO:2000223 regulation of BMP signaling pathway involved in heart jogging;GO:0003303 BMP signaling pathway involved in heart jogging	0.0	0.0	0.0	0.0	0.0	0.0	0.0	0.0	0.0	0.0	0.0	0.0	0.0	0.0	0.0	0.0	0.0	0.0	0.0	0.0
ENSDARG00000001933	568316	ensembl_gene_id	D. rerio	568316	D. rerio	prkag2b	protein kinase, AMP-activated, gamma 2 non-catalytic subunit b	GO:0071900 regulation of protein serine/threonine kinase activity;GO:0045859 regulation of protein kinase activity;GO:0043549 regulation of kinase activity	0.0	0.0	0.0	0.0	0.0	0.0	0.0	0.0	0.0	0.0	0.0	0.0	0.0	0.0	0.0	0.0	0.0	0.0	0.0	0.0
ENSDARG00000043818	564253	ensembl_gene_id	D. rerio	564253	D. rerio	si:ch211-119c20.2	si:ch211-119c20.2		0.0	0.0	0.0	0.0	0.0	0.0	0.0	0.0	0.0	0.0	0.0	0.0	0.0	0.0	0.0	0.0	0.0	0.0	0.0	0.0
ENSDARG00000060372	561285	ensembl_gene_id	D. rerio	561285	D. rerio	plxna2	plexin A2	GO:0003403 optic vesicle formation;GO:0003404 optic vesicle morphogenesis;GO:1902287 semaphorin-plexin signaling pathway involved in axon guidance	0.0	0.0	0.0	0.0	0.0	0.0	0.0	0.0	0.0	0.0	0.0	0.0	0.0	0.0	0.0	0.0	0.0	0.0	0.0	0.0
ENSDARG00000061215	791183	ensembl_gene_id	D. rerio	791183	D. rerio	fam149b1	family with sequence similarity 149 member B1	GO:0008150 biological_process	0.0	0.0	0.0	0.0	0.0	0.0	0.0	0.0	0.0	0.0	0.0	0.0	0.0	0.0	0.0	0.0	0.0	0.0	0.0	0.0
ENSDARG00000057353	557083	ensembl_gene_id	D. rerio	557083	D. rerio	ehbp1l1a	EH domain binding protein 1-like 1a	GO:0008150 biological_process	0.0	0.0	0.0	0.0	0.0	0.0	0.0	0.0	0.0	0.0	0.0	0.0	0.0	0.0	0.0	0.0	0.0	0.0	0.0	0.0
ENSDARG00000100828	100536708	ensembl_gene_id	D. rerio	100536708	D. rerio	LOC100536708	phospholipid scramblase 2-like		0.0	0.0	0.0	0.0	0.0	0.0	0.0	0.0	0.0	0.0	0.0	0.0	0.0	0.0	0.0	0.0	0.0	0.0	0.0	0.0
ENSDARG00000068457	100003572	ensembl_gene_id	D. rerio	100003572	D. rerio	tnnt3b	troponin T type 3b (skeletal, fast)	GO:0045214 sarcomere organization;GO:0003009 skeletal muscle contraction;GO:0006942 regulation of striated muscle contraction	0.0	0.0	0.0	0.0	0.0	0.0	0.0	0.0	0.0	0.0	0.0	0.0	0.0	0.0	0.0	0.0	0.0	0.0	0.0	0.0
ENSDARG00000008278	402934	ensembl_gene_id	D. rerio	402934	D. rerio	rcor2	REST corepressor 2		0.0	0.0	0.0	0.0	0.0	0.0	0.0	0.0	0.0	0.0	0.0	0.0	0.0	0.0	0.0	0.0	0.0	0.0	0.0	0.0
ENSDARG00000008247	567023	ensembl_gene_id	D. rerio	567023	D. rerio	vezf1a	vascular endothelial zinc finger 1a	GO:0006355 regulation of transcription, DNA-templated;GO:1903506 regulation of nucleic acid-templated transcription;GO:0006351 transcription, DNA-templated	0.0	0.0	0.0	0.0	0.0	0.0	0.0	0.0	0.0	0.0	0.0	0.0	0.0	0.0	0.0	0.0	0.0	0.0	0.0	0.0
ENSDARG00000059604	560131	ensembl_gene_id	D. rerio	560131	D. rerio	mtss1	MTSS I-BAR domain containing 1	GO:0007009 plasma membrane organization;GO:0010256 endomembrane system organization;GO:0061024 membrane organization	0.0	0.0	0.0	0.0	0.0	0.0	0.0	0.0	0.0	0.0	0.0	0.0	0.0	0.0	0.0	0.0	0.0	0.0	0.0	0.0
ENSDARG00000060771	794500	ensembl_gene_id	D. rerio	794500	D. rerio	map7d3	MAP7 domain containing 3	GO:0000226 microtubule cytoskeleton organization;GO:0007017 microtubule-based process;GO:0007010 cytoskeleton organization	0.0	1.0	0.0	0.0	0.0	0.0	0.0	0.0	0.0	0.0	0.0	0.0	0.0	0.0	0.0	0.0	0.0	0.0	0.0	0.0
ENSDARG00000061977	100317962	ensembl_gene_id	D. rerio	100317962	D. rerio	ppfibp2a	PPFIA binding protein 2a		0.0	0.0	0.0	0.0	0.0	0.0	0.0	0.0	0.0	0.0	0.0	0.0	0.0	0.0	0.0	0.0	0.0	0.0	0.0	0.0
ENSDARG00000056713	554840	ensembl_gene_id	D. rerio	554840	D. rerio	pskh1	protein serine kinase H1	GO:0006468 protein phosphorylation;GO:0016310 phosphorylation;GO:0006796 phosphate-containing compound metabolic process	0.0	0.0	0.0	0.0	0.0	0.0	0.0	0.0	0.0	0.0	0.0	0.0	0.0	0.0	0.0	0.0	0.0	0.0	0.0	0.0
ENSDARG00000070407	560419	ensembl_gene_id	D. rerio	560419	D. rerio	abitram	actin binding transcription modulator	GO:0051489 regulation of filopodium assembly;GO:0048813 dendrite morphogenesis;GO:0030833 regulation of actin filament polymerization	0.0	1.0	0.0	0.0	0.0	0.0	0.0	0.0	0.0	0.0	0.0	0.0	0.0	1.0	0.0	0.0	0.0	0.0	0.0	0.0
ENSDARG00000071052	100003928	ensembl_gene_id	D. rerio	100003928	D. rerio	si:dkey-150i13.2	si:dkey-150i13.2	GO:0055085 transmembrane transport;GO:0006810 transport;GO:0051234 establishment of localization	0.0	0.0	0.0	0.0	0.0	0.0	0.0	0.0	0.0	0.0	0.0	0.0	0.0	0.0	0.0	0.0	0.0	0.0	0.0	0.0
ENSDARG00000054220	368852	ensembl_gene_id	D. rerio	368852	D. rerio	ap4s1	adaptor related protein complex 4 subunit sigma 1	GO:0006886 intracellular protein transport;GO:0015031 protein transport;GO:0015833 peptide transport	0.0	0.0	0.0	0.0	0.0	0.0	0.0	0.0	0.0	0.0	0.0	0.0	0.0	0.0	0.0	0.0	0.0	0.0	0.0	0.0
ENSDARG00000069415	557257	ensembl_gene_id	D. rerio	557257	D. rerio	col17a1a	collagen, type XVII, alpha 1a	GO:0030198 extracellular matrix organization;GO:0008544 epidermis development;GO:0043062 extracellular structure organization	0.0	0.0	0.0	0.0	0.0	0.0	0.0	0.0	0.0	0.0	0.0	0.0	0.0	0.0	0.0	0.0	0.0	0.0	0.0	0.0
ENSDARG00000000394	556290	ensembl_gene_id	D. rerio	556290	D. rerio	matr3l1.2	matrin 3-like 1.2		0.0	0.0	0.0	0.0	0.0	0.0	0.0	0.0	0.0	0.0	0.0	0.0	0.0	0.0	0.0	0.0	0.0	0.0	0.0	0.0
ENSDARG00000104734	555517	ensembl_gene_id	D. rerio	555517	D. rerio	kat2a	K(lysine) acetyltransferase 2A	GO:0045589 regulation of regulatory T cell differentiation;GO:0106077 histone succinylation;GO:0045066 regulatory T cell differentiation	0.0	0.0	1.0	0.0	0.0	0.0	0.0	0.0	0.0	0.0	0.0	1.0	0.0	0.0	0.0	0.0	0.0	0.0	1.0	0.0
ENSDARG00000069507	678636	ensembl_gene_id	D. rerio	678636	D. rerio	mettl27	methyltransferase like 27		0.0	0.0	0.0	0.0	0.0	0.0	0.0	0.0	0.0	0.0	0.0	0.0	0.0	0.0	0.0	0.0	0.0	0.0	0.0	0.0
ENSDARG00000025948	393632	ensembl_gene_id	D. rerio	393632	D. rerio	mlh1	mutL homolog 1, colon cancer, nonpolyposis type 2 (E. coli)	GO:0043060 meiotic metaphase I plate congression;GO:0051026 chiasma assembly;GO:0051311 meiotic metaphase plate congression	1.0	1.0	1.0	0.0	0.0	0.0	0.0	0.0	0.0	0.0	0.0	0.0	0.0	0.0	0.0	0.0	0.0	0.0	0.0	1.0
ENSDARG00000030512	565917	ensembl_gene_id	D. rerio	565917	D. rerio	tsnaxip1	translin-associated factor X interacting protein 1	GO:0007163 establishment or maintenance of cell polarity;GO:0009987 cellular process;GO:0008150 biological_process	0.0	0.0	0.0	0.0	0.0	0.0	0.0	0.0	0.0	0.0	0.0	0.0	0.0	0.0	0.0	0.0	0.0	0.0	0.0	0.0
ENSDARG00000102974	450079	ensembl_gene_id	D. rerio	450079	D. rerio	baz2a	bromodomain adjacent to zinc finger domain, 2A	GO:0008150 biological_process	0.0	0.0	0.0	0.0	0.0	0.0	0.0	0.0	0.0	0.0	0.0	0.0	0.0	0.0	0.0	0.0	0.0	0.0	0.0	0.0
ENSDARG00000092503	569589	ensembl_gene_id	D. rerio	569589	D. rerio	arid1b	AT rich interactive domain 1B (SWI1-like)	GO:0006338 chromatin remodeling;GO:0006325 chromatin organization;GO:0051276 chromosome organization	0.0	0.0	1.0	0.0	0.0	0.0	0.0	0.0	0.0	0.0	0.0	0.0	0.0	0.0	0.0	0.0	0.0	0.0	0.0	0.0
ENSDARG00000015006	393896	ensembl_gene_id	D. rerio	393896	D. rerio	dnm1l	dynamin 1-like	GO:0003374 dynamin family protein polymerization involved in mitochondrial fission;GO:0048312 intracellular distribution of mitochondria;GO:0003373 dynamin family protein polymerization involved in membrane fission	0.0	1.0	0.0	0.0	0.0	0.0	0.0	0.0	0.0	0.0	0.0	0.0	0.0	1.0	0.0	0.0	0.0	0.0	0.0	0.0
ENSDARG00000100225	100334507	ensembl_gene_id	D. rerio	100334507	D. rerio	kif16ba	kinesin family member 16Ba	GO:0007018 microtubule-based movement;GO:0007017 microtubule-based process;GO:0006928 movement of cell or subcellular component	0.0	1.0	0.0	0.0	0.0	0.0	0.0	0.0	0.0	0.0	0.0	0.0	0.0	0.0	0.0	0.0	0.0	0.0	0.0	0.0
ENSDARG00000051886	327352	ensembl_gene_id	D. rerio	327352	D. rerio	ankrd11	ankyrin repeat domain 11		0.0	0.0	0.0	0.0	0.0	0.0	0.0	0.0	0.0	0.0	0.0	0.0	0.0	0.0	0.0	0.0	0.0	0.0	0.0	0.0
ENSDARG00000098749	553265	ensembl_gene_id	D. rerio	553265	D. rerio	tbcd	tubulin folding cofactor D	GO:0010842 retina layer formation;GO:0070830 bicellular tight junction assembly;GO:0060042 retina morphogenesis in camera-type eye	0.0	1.0	0.0	0.0	0.0	0.0	0.0	0.0	0.0	0.0	0.0	0.0	0.0	0.0	0.0	0.0	0.0	0.0	0.0	0.0
ENSDARG00000006527	327372	ensembl_gene_id	D. rerio	327372	D. rerio	brd3a	bromodomain containing 3a	GO:0002574 thrombocyte differentiation;GO:0030099 myeloid cell differentiation;GO:0030097 hemopoiesis	0.0	0.0	0.0	0.0	0.0	0.0	0.0	0.0	0.0	0.0	0.0	0.0	0.0	0.0	0.0	0.0	0.0	0.0	0.0	0.0
ENSDARG00000068637	798456	ensembl_gene_id	D. rerio	798456	D. rerio	si:ch211-281l24.3	si:ch211-281l24.3		0.0	0.0	0.0	0.0	0.0	0.0	0.0	0.0	0.0	0.0	0.0	0.0	0.0	0.0	0.0	0.0	0.0	0.0	0.0	0.0
ENSDARG00000074345	564346	ensembl_gene_id	D. rerio	564346	D. rerio	si:ch211-214b16.3	si:ch211-214b16.3	GO:0035556 intracellular signal transduction;GO:0007165 signal transduction;GO:0023052 signaling	0.0	0.0	0.0	0.0	0.0	0.0	0.0	0.0	0.0	0.0	0.0	0.0	0.0	0.0	0.0	0.0	0.0	0.0	0.0	0.0
ENSDARG00000055763	619264	ensembl_gene_id	D. rerio	619264	D. rerio	tmem115	transmembrane protein 115	GO:0006890 retrograde vesicle-mediated transport, Golgi to ER;GO:0048193 Golgi vesicle transport;GO:0016192 vesicle-mediated transport	0.0	0.0	0.0	0.0	0.0	0.0	0.0	0.0	0.0	0.0	0.0	0.0	0.0	0.0	0.0	0.0	0.0	0.0	0.0	0.0
ENSDARG00000098780	436824	ensembl_gene_id	D. rerio	436824	D. rerio	nsmce1	NSE1 homolog, SMC5-SMC6 complex component	GO:0006301 postreplication repair;GO:2001022 positive regulation of response to DNA damage stimulus;GO:0000724 double-strand break repair via homologous recombination	1.0	0.0	0.0	1.0	0.0	0.0	0.0	0.0	0.0	0.0	0.0	0.0	0.0	0.0	1.0	0.0	0.0	0.0	0.0	0.0
ENSDARG00000079679	571489	ensembl_gene_id	D. rerio	571489	D. rerio	cep112	centrosomal protein 112	GO:0008150 biological_process	0.0	0.0	0.0	0.0	0.0	0.0	0.0	0.0	0.0	0.0	0.0	0.0	0.0	0.0	0.0	0.0	0.0	0.0	0.0	0.0
ENSDARG00000100151	100329494	ensembl_gene_id	D. rerio	100329494	D. rerio	tubgcp6	tubulin, gamma complex associated protein 6		0.0	0.0	0.0	0.0	0.0	0.0	0.0	0.0	0.0	0.0	0.0	0.0	0.0	0.0	0.0	0.0	0.0	0.0	0.0	0.0
ENSDARG00000060929	561654	ensembl_gene_id	D. rerio	561654	D. rerio	rnf220a	ring finger protein 220a		0.0	0.0	0.0	0.0	0.0	0.0	0.0	0.0	0.0	0.0	0.0	0.0	0.0	0.0	0.0	0.0	0.0	0.0	0.0	0.0
ENSDARG00000078983	799102	ensembl_gene_id	D. rerio	799102	D. rerio	fam118b	family with sequence similarity 118 member B	GO:0030576 Cajal body organization;GO:0030575 nuclear body organization;GO:0006997 nucleus organization	0.0	0.0	0.0	0.0	0.0	0.0	0.0	0.0	0.0	0.0	0.0	0.0	0.0	0.0	0.0	0.0	0.0	0.0	0.0	0.0
ENSDARG00000017591	406172	ensembl_gene_id	D. rerio	406172	D. rerio	fat1a	FAT atypical cadherin 1a	GO:0048793 pronephros development;GO:0016339 calcium-dependent cell-cell adhesion via plasma membrane cell adhesion molecules;GO:0007156 homophilic cell adhesion via plasma membrane adhesion molecules	0.0	0.0	0.0	0.0	0.0	0.0	0.0	0.0	0.0	0.0	0.0	0.0	0.0	0.0	0.0	0.0	0.0	0.0	0.0	0.0
ENSDARG00000098817	100334206	ensembl_gene_id	D. rerio	100334206	D. rerio	kctd5b	potassium channel tetramerization domain containing 5b		0.0	0.0	0.0	0.0	0.0	0.0	0.0	0.0	0.0	0.0	0.0	0.0	0.0	0.0	0.0	0.0	0.0	0.0	0.0	0.0
ENSDARG00000074686	324487	ensembl_gene_id	D. rerio	324487	D. rerio	oga	O-GlcNAcase	GO:0009100 glycoprotein metabolic process;GO:1901135 carbohydrate derivative metabolic process;GO:0019538 protein metabolic process	0.0	0.0	0.0	0.0	0.0	0.0	0.0	0.0	0.0	0.0	0.0	0.0	0.0	0.0	0.0	0.0	0.0	0.0	0.0	0.0
ENSDARG00000092716	100001748	ensembl_gene_id	D. rerio	100001748	D. rerio	vash1	vasohibin 1		0.0	0.0	0.0	0.0	0.0	0.0	0.0	0.0	0.0	0.0	0.0	0.0	0.0	0.0	0.0	0.0	0.0	0.0	0.0	0.0
ENSDARG00000069498	554046	ensembl_gene_id	D. rerio	554046	D. rerio	phkg1b	phosphorylase kinase, gamma 1b (muscle)	GO:0005978 glycogen biosynthetic process;GO:0044773 mitotic DNA damage checkpoint;GO:0009250 glucan biosynthetic process	1.0	1.0	0.0	0.0	1.0	0.0	0.0	0.0	0.0	0.0	0.0	0.0	0.0	0.0	0.0	0.0	0.0	0.0	0.0	0.0
ENSDARG00000104314	796461	ensembl_gene_id	D. rerio	796461	D. rerio	nrg1	neuregulin 1	GO:0021755 eurydendroid cell differentiation;GO:0060959 cardiac neuron development;GO:0021778 oligodendrocyte cell fate specification	0.0	0.0	0.0	0.0	0.0	0.0	0.0	0.0	0.0	0.0	0.0	0.0	0.0	0.0	0.0	0.0	0.0	0.0	0.0	0.0
ENSDARG00000058346	406747	ensembl_gene_id	D. rerio	406747	D. rerio	sass6	SAS-6 centriolar assembly protein	GO:0007099 centriole replication;GO:0040016 embryonic cleavage;GO:0051298 centrosome duplication	0.0	1.0	0.0	0.0	0.0	0.0	0.0	0.0	0.0	1.0	0.0	0.0	0.0	0.0	0.0	0.0	0.0	0.0	0.0	0.0
ENSDARG00000037410	493610	ensembl_gene_id	D. rerio	493610	D. rerio	med28	mediator complex subunit 28		0.0	0.0	0.0	0.0	0.0	0.0	0.0	0.0	0.0	0.0	0.0	0.0	0.0	0.0	0.0	0.0	0.0	0.0	0.0	0.0
ENSDARG00000055339	557349	ensembl_gene_id	D. rerio	557349	D. rerio	si:ch73-1a9.4	si:ch73-1a9.4	GO:0006627 protein processing involved in protein targeting to mitochondrion;GO:0034982 mitochondrial protein processing;GO:0006626 protein targeting to mitochondrion	0.0	0.0	0.0	0.0	0.0	0.0	0.0	0.0	0.0	0.0	0.0	0.0	0.0	0.0	0.0	0.0	0.0	0.0	0.0	0.0
ENSDARG00000076120	557245	ensembl_gene_id	D. rerio	557245	D. rerio	foxp4	forkhead box P4	GO:0006355 regulation of transcription, DNA-templated;GO:1903506 regulation of nucleic acid-templated transcription;GO:0006351 transcription, DNA-templated	0.0	0.0	0.0	0.0	0.0	0.0	0.0	0.0	0.0	0.0	0.0	0.0	0.0	0.0	0.0	0.0	0.0	0.0	0.0	0.0
ENSDARG00000045017	550453	ensembl_gene_id	D. rerio	550453	D. rerio	pdrg1	p53 and DNA-damage regulated 1	GO:0006457 protein folding;GO:0009987 cellular process;GO:0008150 biological_process	0.0	0.0	0.0	0.0	0.0	0.0	0.0	0.0	0.0	0.0	0.0	0.0	0.0	0.0	0.0	0.0	0.0	0.0	0.0	0.0
ENSDARG00000100456						None	None	None	nan	nan	nan	nan	nan	nan	nan	nan	nan	nan	nan	nan	nan	nan	nan	nan	nan	nan	nan	nan
ENSDARG00000041869	559725	ensembl_gene_id	D. rerio	559725	D. rerio	tnfrsf19	tumor necrosis factor receptor superfamily, member 19	GO:0048922 posterior lateral line neuromast deposition;GO:0048919 posterior lateral line neuromast development;GO:0048885 neuromast deposition	1.0	0.0	0.0	1.0	0.0	0.0	0.0	0.0	0.0	0.0	0.0	0.0	0.0	0.0	0.0	0.0	0.0	0.0	0.0	0.0
ENSDARG00000071506	724006	ensembl_gene_id	D. rerio	724006	D. rerio	mgat5	alpha-1,6-mannosylglycoprotein 6-beta-N-acetylglucosaminyltransferase	GO:0070658 neuromast hair cell differentiation involved in neuromast regeneration;GO:0070656 mechanoreceptor differentiation involved in mechanosensory epithelium regeneration;GO:0070657 neuromast regeneration	0.0	0.0	0.0	0.0	0.0	0.0	0.0	0.0	0.0	0.0	0.0	0.0	0.0	0.0	0.0	0.0	0.0	0.0	0.0	0.0
ENSDARG00000021611						None	None	None	nan	nan	nan	nan	nan	nan	nan	nan	nan	nan	nan	nan	nan	nan	nan	nan	nan	nan	nan	nan
ENSDARG00000025299	555341	ensembl_gene_id	D. rerio	555341	D. rerio	tspan9a	tetraspanin 9a		0.0	0.0	0.0	0.0	0.0	0.0	0.0	0.0	0.0	0.0	0.0	0.0	0.0	0.0	0.0	0.0	0.0	0.0	0.0	0.0
ENSDARG00000007135	449540	ensembl_gene_id	D. rerio	449540	D. rerio	cnot3a	CCR4-NOT transcription complex, subunit 3a	GO:0017148 negative regulation of translation;GO:0034249 negative regulation of cellular amide metabolic process;GO:0006417 regulation of translation	0.0	0.0	0.0	0.0	0.0	0.0	0.0	0.0	0.0	0.0	0.0	0.0	0.0	0.0	0.0	0.0	0.0	0.0	0.0	0.0
ENSDARG00000109820	570491	ensembl_gene_id	D. rerio	570491	D. rerio	npas3	neuronal PAS domain protein 3		0.0	0.0	0.0	0.0	0.0	0.0	0.0	0.0	0.0	0.0	0.0	0.0	0.0	0.0	0.0	0.0	0.0	0.0	0.0	0.0
ENSDARG00000029859	100000984	ensembl_gene_id	D. rerio	100000984	D. rerio	armh1	armadillo like helical domain containing 1		0.0	0.0	0.0	0.0	0.0	0.0	0.0	0.0	0.0	0.0	0.0	0.0	0.0	0.0	0.0	0.0	0.0	0.0	0.0	0.0
ENSDARG00000001829	503771	ensembl_gene_id	D. rerio	503771	D. rerio	zgc:112982	zgc:112982		0.0	0.0	0.0	0.0	0.0	0.0	0.0	0.0	0.0	0.0	0.0	0.0	0.0	0.0	0.0	0.0	0.0	0.0	0.0	0.0
ENSDARG00000034893	555364	ensembl_gene_id	D. rerio	555364	D. rerio	rarab	retinoic acid receptor, alpha b	GO:0030917 midbrain-hindbrain boundary development;GO:0021903 rostrocaudal neural tube patterning;GO:0033339 pectoral fin development	0.0	0.0	0.0	0.0	0.0	0.0	0.0	0.0	0.0	0.0	0.0	0.0	0.0	0.0	0.0	0.0	0.0	0.0	0.0	0.0
ENSDARG00000096978	101885411	ensembl_gene_id	D. rerio	101885411	D. rerio	LOC101885411	uncharacterized LOC101885411		0.0	0.0	0.0	0.0	0.0	0.0	0.0	0.0	0.0	0.0	0.0	0.0	0.0	0.0	0.0	0.0	0.0	0.0	0.0	0.0
ENSDARG00000073737	445099	ensembl_gene_id	D. rerio	445099	D. rerio	suds3	SDS3 homolog, SIN3A corepressor complex component	GO:0016575 histone deacetylation;GO:0006476 protein deacetylation;GO:0035601 protein deacylation	0.0	0.0	1.0	0.0	0.0	0.0	0.0	0.0	0.0	0.0	0.0	0.0	0.0	0.0	0.0	0.0	0.0	0.0	0.0	0.0
ENSDARG00000059287	335339	ensembl_gene_id	D. rerio	335339	D. rerio	mak	male germ cell-associated kinase	GO:0042073 intraciliary transport;GO:0010970 transport along microtubule;GO:0099111 microtubule-based transport	0.0	1.0	0.0	0.0	0.0	0.0	0.0	0.0	0.0	0.0	0.0	0.0	0.0	0.0	0.0	0.0	0.0	0.0	0.0	0.0
ENSDARG00000012949	559561	ensembl_gene_id	D. rerio	559561	D. rerio	scml2	Scm polycomb group protein like 2	GO:0006355 regulation of transcription, DNA-templated;GO:1903506 regulation of nucleic acid-templated transcription;GO:0006351 transcription, DNA-templated	0.0	0.0	0.0	0.0	0.0	0.0	0.0	0.0	0.0	0.0	0.0	0.0	0.0	0.0	0.0	0.0	0.0	0.0	0.0	0.0
ENSDARG00000076302	570481	ensembl_gene_id	D. rerio	570481	D. rerio	dtx4a	deltex 4, E3 ubiquitin ligase a	GO:0007219 Notch signaling pathway;GO:0016567 protein ubiquitination;GO:0032446 protein modification by small protein conjugation	0.0	0.0	0.0	0.0	0.0	0.0	0.0	0.0	0.0	0.0	0.0	0.0	0.0	0.0	0.0	0.0	0.0	0.0	0.0	0.0
ENSDARG00000038557	100136846	ensembl_gene_id	D. rerio	100136846	D. rerio	anks3	ankyrin repeat and sterile alpha motif domain containing 3	GO:0008150 biological_process	0.0	0.0	0.0	0.0	0.0	0.0	0.0	0.0	0.0	0.0	0.0	0.0	0.0	0.0	0.0	0.0	0.0	0.0	0.0	0.0
ENSDARG00000019191	564600	ensembl_gene_id	D. rerio	564600	D. rerio	sept12	septin 12	GO:0061640 cytoskeleton-dependent cytokinesis;GO:0000910 cytokinesis;GO:0051301 cell division	0.0	1.0	0.0	0.0	0.0	0.0	0.0	0.0	0.0	1.0	0.0	0.0	0.0	0.0	0.0	0.0	0.0	0.0	0.0	0.0
ENSDARG00000041199	569494	ensembl_gene_id	D. rerio	569494	D. rerio	alg12	ALG12 alpha-1,6-mannosyltransferase	GO:0006488 dolichol-linked oligosaccharide biosynthetic process;GO:0006490 oligosaccharide-lipid intermediate biosynthetic process;GO:0006487 protein N-linked glycosylation	0.0	0.0	0.0	0.0	0.0	0.0	0.0	0.0	0.0	0.0	0.0	0.0	0.0	0.0	0.0	0.0	0.0	0.0	0.0	0.0
ENSDARG00000004378	337571	ensembl_gene_id	D. rerio	337571	D. rerio	yrk	Yes-related kinase	GO:0048246 macrophage chemotaxis;GO:1905517 macrophage migration;GO:0038083 peptidyl-tyrosine autophosphorylation	0.0	0.0	0.0	0.0	0.0	0.0	0.0	0.0	0.0	0.0	0.0	0.0	0.0	0.0	0.0	0.0	0.0	0.0	0.0	0.0
ENSDARG00000025903	337597	ensembl_gene_id	D. rerio	337597	D. rerio	lgals9l1	lectin, galactoside-binding, soluble, 9 (galectin 9)-like 1	GO:2000562 negative regulation of CD4-positive, alpha-beta T cell proliferation;GO:2001181 positive regulation of interleukin-10 secretion;GO:0046642 negative regulation of alpha-beta T cell proliferation	0.0	0.0	0.0	0.0	0.0	0.0	0.0	0.0	0.0	0.0	0.0	1.0	0.0	0.0	0.0	0.0	0.0	0.0	0.0	0.0
ENSDARG00000104267	337176	ensembl_gene_id	D. rerio	337176	D. rerio	postnb	periostin, osteoblast specific factor b	GO:0016203 muscle attachment;GO:0060538 skeletal muscle organ development;GO:0030198 extracellular matrix organization	0.0	0.0	0.0	0.0	0.0	0.0	0.0	0.0	0.0	0.0	0.0	0.0	0.0	0.0	0.0	0.0	0.0	0.0	0.0	0.0
ENSDARG00000000103	555454	ensembl_gene_id	D. rerio	555454	D. rerio	myh10	myosin, heavy chain 10, non-muscle	GO:0021555 midbrain-hindbrain boundary morphogenesis;GO:0030917 midbrain-hindbrain boundary development;GO:0070650 actin filament bundle distribution	0.0	0.0	0.0	0.0	0.0	0.0	0.0	0.0	0.0	0.0	0.0	0.0	0.0	0.0	0.0	0.0	0.0	0.0	0.0	0.0
ENSDARG00000076297	561772	ensembl_gene_id	D. rerio	561772	D. rerio	nfatc3a	nuclear factor of activated T cells 3a	GO:0006355 regulation of transcription, DNA-templated;GO:1903506 regulation of nucleic acid-templated transcription;GO:0006351 transcription, DNA-templated	0.0	0.0	0.0	0.0	0.0	0.0	0.0	0.0	0.0	0.0	0.0	0.0	0.0	0.0	0.0	0.0	1.0	0.0	0.0	0.0
ENSDARG00000069269	565515	ensembl_gene_id	D. rerio	565515	D. rerio	wdr35	WD repeat domain 35	GO:0035721 intraciliary retrograde transport;GO:0042073 intraciliary transport;GO:0010970 transport along microtubule	0.0	1.0	0.0	0.0	0.0	0.0	0.0	0.0	0.0	0.0	0.0	0.0	0.0	0.0	0.0	0.0	0.0	0.0	0.0	0.0
ENSDARG00000089162	566757	ensembl_gene_id	D. rerio	566757	D. rerio	afap1l1a	actin filament associated protein 1-like 1a	GO:0008150 biological_process	0.0	0.0	0.0	0.0	0.0	0.0	0.0	0.0	0.0	0.0	0.0	0.0	0.0	0.0	0.0	0.0	0.0	0.0	0.0	0.0
ENSDARG00000102035	323832	ensembl_gene_id	D. rerio	323832	D. rerio	slc52a2	solute carrier family 52 member 2	GO:0032218 riboflavin transport;GO:0051180 vitamin transport;GO:0015893 drug transport	0.0	0.0	0.0	0.0	0.0	0.0	0.0	0.0	0.0	0.0	0.0	0.0	0.0	0.0	0.0	0.0	0.0	0.0	0.0	0.0
ENSDARG00000098832	751761	ensembl_gene_id	D. rerio	751761	D. rerio	fam168a	family with sequence similarity 168 member A	GO:1905053 positive regulation of base-excision repair;GO:1905051 regulation of base-excision repair;GO:0045739 positive regulation of DNA repair	1.0	0.0	0.0	1.0	0.0	0.0	0.0	0.0	0.0	0.0	0.0	0.0	0.0	0.0	1.0	0.0	0.0	0.0	0.0	0.0
ENSDARG00000036359	393308	ensembl_gene_id	D. rerio	393308	D. rerio	riox2	ribosomal oxygenase 2		0.0	0.0	0.0	0.0	0.0	0.0	0.0	0.0	0.0	0.0	0.0	0.0	0.0	0.0	0.0	0.0	0.0	0.0	0.0	0.0
ENSDARG00000078659	571908	ensembl_gene_id	D. rerio	571908	D. rerio	tmem176	transmembrane protein 176		0.0	0.0	0.0	0.0	0.0	0.0	0.0	0.0	0.0	0.0	0.0	0.0	0.0	0.0	0.0	0.0	1.0	0.0	0.0	0.0
ENSDARG00000070187	556212	ensembl_gene_id	D. rerio	556212	D. rerio	dyrk1b	dual-specificity tyrosine-(Y)-phosphorylation regulated kinase 1B	GO:0001706 endoderm formation;GO:0001704 formation of primary germ layer;GO:0018107 peptidyl-threonine phosphorylation	0.0	0.0	0.0	0.0	0.0	0.0	0.0	0.0	0.0	0.0	0.0	0.0	0.0	0.0	0.0	1.0	0.0	0.0	0.0	0.0
ENSDARG00000007863	393388	ensembl_gene_id	D. rerio	393388	D. rerio	tra2a	transformer 2 alpha homolog	GO:0048026 positive regulation of mRNA splicing, via spliceosome;GO:0050685 positive regulation of mRNA processing;GO:0033120 positive regulation of RNA splicing	0.0	0.0	0.0	0.0	0.0	0.0	0.0	1.0	0.0	0.0	0.0	0.0	0.0	0.0	0.0	0.0	0.0	0.0	0.0	0.0
ENSDARG00000011360	337574	ensembl_gene_id	D. rerio	337574	D. rerio	nfatc2ip	nuclear factor of activated T cells 2 interacting protein		0.0	0.0	0.0	0.0	0.0	0.0	0.0	0.0	0.0	0.0	0.0	0.0	0.0	0.0	0.0	0.0	0.0	0.0	0.0	0.0
ENSDARG00000103253	550368	ensembl_gene_id	D. rerio	550368	D. rerio	zgc:112023	zgc:112023	GO:0006629 lipid metabolic process;GO:0044238 primary metabolic process;GO:0071704 organic substance metabolic process	0.0	0.0	0.0	0.0	0.0	0.0	0.0	0.0	0.0	0.0	0.0	0.0	0.0	0.0	0.0	0.0	0.0	0.0	0.0	0.0
ENSDARG00000076143	556748	ensembl_gene_id	D. rerio	556748	D. rerio	ppip5k1a	diphosphoinositol pentakisphosphate kinase 1a	GO:0016310 phosphorylation;GO:0006796 phosphate-containing compound metabolic process;GO:0006793 phosphorus metabolic process	0.0	0.0	0.0	0.0	0.0	0.0	0.0	0.0	0.0	0.0	0.0	0.0	0.0	0.0	0.0	0.0	0.0	0.0	0.0	0.0
ENSDARG00000063062	555525	ensembl_gene_id	D. rerio	555525	D. rerio	ubn2a	ubinuclein 2a		0.0	0.0	0.0	0.0	0.0	0.0	0.0	0.0	0.0	0.0	0.0	0.0	0.0	0.0	0.0	0.0	0.0	0.0	0.0	0.0
ENSDARG00000052674	192307	ensembl_gene_id	D. rerio	192307	D. rerio	csnk1a1	casein kinase 1, alpha 1	GO:0032436 positive regulation of proteasomal ubiquitin-dependent protein catabolic process;GO:2000060 positive regulation of ubiquitin-dependent protein catabolic process;GO:1901800 positive regulation of proteasomal protein catabolic process	0.0	0.0	0.0	0.0	0.0	0.0	0.0	0.0	0.0	0.0	0.0	0.0	0.0	0.0	0.0	1.0	0.0	0.0	0.0	0.0
ENSDARG00000094518	100002675	ensembl_gene_id	D. rerio	100002675	D. rerio	si:ch211-125e6.8	si:ch211-125e6.8		0.0	0.0	0.0	0.0	0.0	0.0	0.0	0.0	0.0	0.0	0.0	0.0	0.0	0.0	0.0	0.0	0.0	0.0	0.0	0.0
ENSDARG00000062790	569976	ensembl_gene_id	D. rerio	569976	D. rerio	tacc2	transforming, acidic coiled-coil containing protein 2		0.0	0.0	0.0	0.0	0.0	0.0	0.0	0.0	0.0	0.0	0.0	0.0	0.0	0.0	0.0	0.0	0.0	0.0	0.0	0.0
ENSDARG00000009493	568412	ensembl_gene_id	D. rerio	568412	D. rerio	si:ch211-45c16.2	si:ch211-45c16.2	GO:0007257 activation of JUN kinase activity;GO:0000186 activation of MAPKK activity;GO:0043507 positive regulation of JUN kinase activity	1.0	0.0	0.0	1.0	0.0	0.0	0.0	0.0	0.0	0.0	0.0	0.0	0.0	0.0	0.0	0.0	0.0	0.0	0.0	0.0
ENSDARG00000100518	559690	ensembl_gene_id	D. rerio	559690	D. rerio	zmp:0000000660	zmp:0000000660		0.0	0.0	0.0	0.0	0.0	0.0	0.0	0.0	0.0	0.0	0.0	0.0	0.0	0.0	0.0	0.0	0.0	0.0	0.0	0.0
ENSDARG00000020228	567297	ensembl_gene_id	D. rerio	567297	D. rerio	usf2	upstream transcription factor 2, c-fos interacting		0.0	0.0	0.0	0.0	0.0	0.0	0.0	0.0	0.0	0.0	0.0	0.0	0.0	0.0	0.0	0.0	0.0	0.0	0.0	0.0
ENSDARG00000042659	393630	ensembl_gene_id	D. rerio	393630	D. rerio	thyn1	thymocyte nuclear protein 1	GO:0008150 biological_process	0.0	0.0	0.0	0.0	0.0	0.0	0.0	0.0	0.0	0.0	0.0	0.0	0.0	0.0	0.0	0.0	0.0	0.0	0.0	0.0
ENSDARG00000026236	393297	ensembl_gene_id	D. rerio	393297	D. rerio	zgc:56585	zgc:56585		0.0	0.0	0.0	0.0	0.0	0.0	0.0	0.0	0.0	0.0	0.0	0.0	0.0	0.0	0.0	0.0	0.0	0.0	0.0	0.0
ENSDARG00000061462	100034575	ensembl_gene_id	D. rerio	100034575	D. rerio	vwa7	von Willebrand factor A domain containing 7		0.0	0.0	0.0	0.0	0.0	0.0	0.0	0.0	0.0	0.0	0.0	0.0	0.0	0.0	0.0	0.0	0.0	0.0	0.0	0.0
ENSDARG00000045398	560667	ensembl_gene_id	D. rerio	560667	D. rerio	mtrr	5-methyltetrahydrofolate-homocysteine methyltransferase reductase	GO:0009086 methionine biosynthetic process;GO:0050667 homocysteine metabolic process;GO:0006555 methionine metabolic process	0.0	0.0	0.0	0.0	0.0	0.0	0.0	0.0	0.0	0.0	0.0	0.0	0.0	0.0	0.0	0.0	0.0	0.0	0.0	0.0
ENSDARG00000061121	560631	ensembl_gene_id	D. rerio	560631	D. rerio	adgrl3.1	adhesion G protein-coupled receptor L3.1	GO:0071391 cellular response to estrogen stimulus;GO:0043627 response to estrogen;GO:0007626 locomotory behavior	0.0	0.0	0.0	0.0	0.0	0.0	0.0	0.0	0.0	0.0	0.0	0.0	0.0	0.0	0.0	0.0	0.0	0.0	0.0	0.0
ENSDARG00000035732	352935	ensembl_gene_id	D. rerio	352935	D. rerio	arntl1b	aryl hydrocarbon receptor nuclear translocator-like 1b	GO:0009648 photoperiodism;GO:0009416 response to light stimulus;GO:0009314 response to radiation	0.0	0.0	0.0	0.0	0.0	0.0	0.0	0.0	0.0	0.0	0.0	0.0	0.0	0.0	0.0	0.0	0.0	0.0	0.0	0.0
ENSDARG00000073963	100330213	ensembl_gene_id	D. rerio	100330213	D. rerio	si:ch211-258f14.2	si:ch211-258f14.2		0.0	0.0	0.0	0.0	0.0	0.0	0.0	0.0	0.0	0.0	0.0	0.0	0.0	0.0	0.0	0.0	0.0	0.0	0.0	0.0
ENSDARG00000055252	641321	ensembl_gene_id	D. rerio	641321	D. rerio	snap23.2	synaptosome associated protein 23.2	GO:0031629 synaptic vesicle fusion to presynaptic active zone membrane;GO:0016082 synaptic vesicle priming;GO:0099500 vesicle fusion to plasma membrane	0.0	0.0	0.0	0.0	0.0	0.0	0.0	0.0	0.0	0.0	0.0	0.0	0.0	0.0	0.0	0.0	0.0	0.0	0.0	0.0
ENSDARG00000067549	100003937	ensembl_gene_id	D. rerio	100003937	D. rerio	adamts12	ADAM metallopeptidase with thrombospondin type 1 motif, 12	GO:0006508 proteolysis;GO:0019538 protein metabolic process;GO:1901564 organonitrogen compound metabolic process	0.0	0.0	0.0	0.0	0.0	0.0	0.0	0.0	0.0	0.0	0.0	0.0	0.0	0.0	0.0	0.0	0.0	0.0	0.0	0.0
ENSDARG00000038737	445482	ensembl_gene_id	D. rerio	445482	D. rerio	phf20b	PHD finger protein 20, b	GO:0006355 regulation of transcription, DNA-templated;GO:1903506 regulation of nucleic acid-templated transcription;GO:0006351 transcription, DNA-templated	0.0	0.0	0.0	0.0	0.0	0.0	0.0	0.0	0.0	0.0	0.0	0.0	0.0	0.0	0.0	0.0	0.0	0.0	0.0	0.0
ENSDARG00000006192	405852	ensembl_gene_id	D. rerio	405852	D. rerio	gatad2ab	GATA zinc finger domain containing 2Ab	GO:0000122 negative regulation of transcription by RNA polymerase II;GO:0045892 negative regulation of transcription, DNA-templated;GO:1903507 negative regulation of nucleic acid-templated transcription	0.0	0.0	0.0	0.0	0.0	0.0	0.0	0.0	0.0	0.0	0.0	0.0	0.0	0.0	0.0	0.0	0.0	0.0	0.0	0.0
ENSDARG00000022399	405834	ensembl_gene_id	D. rerio	405834	D. rerio	ntmt1	N-terminal Xaa-Pro-Lys N-methyltransferase 1	GO:0035572 N-terminal peptidyl-serine dimethylation;GO:0035573 N-terminal peptidyl-serine trimethylation;GO:0018016 N-terminal peptidyl-proline dimethylation	0.0	1.0	0.0	0.0	0.0	0.0	0.0	0.0	0.0	0.0	0.0	0.0	0.0	0.0	0.0	0.0	0.0	0.0	0.0	1.0
ENSDARG00000011072	492353	ensembl_gene_id	D. rerio	492353	D. rerio	ddx11	DEAD/H (Asp-Glu-Ala-Asp/His) box helicase 11	GO:1990700 nucleolar chromatin organization;GO:1901836 regulation of transcription of nucleolar large rRNA by RNA polymerase I;GO:0034085 establishment of sister chromatid cohesion	1.0	1.0	1.0	0.0	0.0	0.0	0.0	0.0	0.0	0.0	0.0	0.0	1.0	0.0	0.0	0.0	0.0	0.0	0.0	1.0
ENSDARG00000003058	415215	ensembl_gene_id	D. rerio	415215	D. rerio	fgfr1op	FGFR1 oncogene partner	GO:0034453 microtubule anchoring;GO:0000226 microtubule cytoskeleton organization;GO:0007017 microtubule-based process	0.0	1.0	0.0	0.0	0.0	0.0	0.0	0.0	0.0	0.0	0.0	0.0	0.0	0.0	0.0	0.0	0.0	0.0	0.0	0.0
ENSDARG00000058459	565988	ensembl_gene_id	D. rerio	565988	D. rerio	plekhg2	pleckstrin homology domain containing, family G (with RhoGef domain) member 2	GO:0035023 regulation of Rho protein signal transduction;GO:0007266 Rho protein signal transduction;GO:0046578 regulation of Ras protein signal transduction	0.0	0.0	0.0	0.0	0.0	0.0	0.0	0.0	0.0	0.0	0.0	0.0	0.0	0.0	0.0	0.0	0.0	0.0	0.0	0.0
ENSDARG00000035629	567123	ensembl_gene_id	D. rerio	567123	D. rerio	parvab	parvin, alpha b	GO:0034446 substrate adhesion-dependent cell spreading;GO:0031532 actin cytoskeleton reorganization;GO:0031589 cell-substrate adhesion	0.0	0.0	0.0	0.0	0.0	0.0	0.0	0.0	0.0	0.0	0.0	0.0	0.0	0.0	0.0	0.0	0.0	0.0	0.0	0.0
ENSDARG00000104820	559329	ensembl_gene_id	D. rerio	559329	D. rerio	psd3l	pleckstrin and Sec7 domain containing 3, like	GO:0032012 regulation of ARF protein signal transduction;GO:0032011 ARF protein signal transduction;GO:0046578 regulation of Ras protein signal transduction	0.0	0.0	0.0	0.0	0.0	0.0	0.0	0.0	0.0	0.0	0.0	0.0	0.0	0.0	0.0	0.0	0.0	0.0	0.0	0.0
ENSDARG00000068868	492812	ensembl_gene_id	D. rerio	492812	D. rerio	nap1l4b	nucleosome assembly protein 1-like 4b	GO:0006334 nucleosome assembly;GO:0031497 chromatin assembly;GO:0034728 nucleosome organization	0.0	0.0	1.0	0.0	0.0	0.0	0.0	0.0	0.0	0.0	0.0	0.0	0.0	0.0	0.0	0.0	0.0	0.0	0.0	0.0
ENSDARG00000086458	327253	ensembl_gene_id	D. rerio	327253	D. rerio	hdac10	histone deacetylase 10	GO:0106048 spermidine deacetylation;GO:0106047 polyamine deacetylation;GO:0008216 spermidine metabolic process	1.0	0.0	1.0	0.0	0.0	0.0	0.0	0.0	0.0	0.0	0.0	0.0	0.0	0.0	0.0	0.0	0.0	0.0	0.0	0.0
ENSDARG00000019521	337514	ensembl_gene_id	D. rerio	337514	D. rerio	mpx	myeloid-specific peroxidase	GO:0010310 regulation of hydrogen peroxide metabolic process;GO:0042743 hydrogen peroxide metabolic process;GO:0051193 regulation of cofactor metabolic process	0.0	0.0	0.0	0.0	0.0	0.0	0.0	0.0	0.0	0.0	0.0	0.0	0.0	0.0	0.0	0.0	0.0	0.0	0.0	0.0
ENSDARG00000055075	30112	ensembl_gene_id	D. rerio	30112	D. rerio	svila	supervillin a	GO:0007010 cytoskeleton organization;GO:0006996 organelle organization;GO:0016043 cellular component organization	0.0	0.0	0.0	0.0	0.0	0.0	0.0	0.0	0.0	0.0	0.0	0.0	0.0	0.0	0.0	0.0	0.0	0.0	0.0	0.0
ENSDARG00000063009	767803	ensembl_gene_id	D. rerio	767803	D. rerio	catip	ciliogenesis associated TTC17 interacting protein	GO:0061371 determination of heart left/right asymmetry;GO:0007368 determination of left/right symmetry;GO:0030041 actin filament polymerization	0.0	0.0	0.0	0.0	0.0	0.0	0.0	0.0	0.0	0.0	0.0	0.0	0.0	1.0	0.0	0.0	0.0	0.0	0.0	0.0
ENSDARG00000063255	562893	ensembl_gene_id	D. rerio	562893	D. rerio	btbd11a	BTB (POZ) domain containing 11a		0.0	0.0	0.0	0.0	0.0	0.0	0.0	0.0	0.0	0.0	0.0	0.0	0.0	0.0	0.0	0.0	0.0	0.0	0.0	0.0
ENSDARG00000093211						None	None	None	nan	nan	nan	nan	nan	nan	nan	nan	nan	nan	nan	nan	nan	nan	nan	nan	nan	nan	nan	nan
ENSDARG00000098311	100329491	ensembl_gene_id	D. rerio	100329491	D. rerio	si:zfos-932h1.3	si:zfos-932h1.3		0.0	0.0	0.0	0.0	0.0	0.0	0.0	0.0	0.0	0.0	0.0	0.0	0.0	0.0	0.0	0.0	0.0	0.0	0.0	0.0
ENSDARG00000059423	556822	ensembl_gene_id	D. rerio	556822	D. rerio	prune2	prune homolog 2 with BCH domain	GO:0006798 polyphosphate catabolic process;GO:0006797 polyphosphate metabolic process;GO:0006915 apoptotic process	0.0	0.0	0.0	0.0	0.0	0.0	0.0	0.0	0.0	0.0	0.0	0.0	0.0	0.0	0.0	0.0	0.0	0.0	0.0	0.0
ENSDARG00000055226	641560	ensembl_gene_id	D. rerio	641560	D. rerio	slc7a7	solute carrier family 7 member 7	GO:0014005 microglia development;GO:0014004 microglia differentiation;GO:0030225 macrophage differentiation	0.0	0.0	0.0	0.0	0.0	0.0	0.0	0.0	0.0	0.0	0.0	1.0	0.0	0.0	0.0	0.0	0.0	0.0	0.0	0.0
ENSDARG00000030307	735291	ensembl_gene_id	D. rerio	735291	D. rerio	hspa12b	heat shock protein 12B	GO:0002040 sprouting angiogenesis;GO:0001525 angiogenesis;GO:0048514 blood vessel morphogenesis	0.0	0.0	0.0	0.0	0.0	0.0	0.0	0.0	0.0	0.0	0.0	0.0	0.0	0.0	0.0	0.0	0.0	0.0	0.0	0.0
ENSDARG00000100731	100004228	ensembl_gene_id	D. rerio	100004228	D. rerio	slc27a2b	solute carrier family 27 member 2b		0.0	0.0	0.0	0.0	0.0	0.0	0.0	0.0	0.0	0.0	0.0	0.0	0.0	0.0	0.0	0.0	0.0	0.0	0.0	0.0
ENSDARG00000087741	100535284	ensembl_gene_id	D. rerio	100535284	D. rerio	asb14b	ankyrin repeat and SOCS box containing 14b	GO:0016567 protein ubiquitination;GO:0032446 protein modification by small protein conjugation;GO:0070647 protein modification by small protein conjugation or removal	0.0	0.0	0.0	0.0	0.0	0.0	0.0	0.0	0.0	0.0	0.0	0.0	0.0	0.0	0.0	0.0	0.0	0.0	0.0	0.0
ENSDARG00000010957	431770	ensembl_gene_id	D. rerio	431770	D. rerio	mpp2b	membrane protein, palmitoylated 2b (MAGUK p55 subfamily member 2)	GO:0008150 biological_process	0.0	0.0	0.0	0.0	0.0	0.0	0.0	0.0	0.0	0.0	0.0	0.0	0.0	0.0	0.0	0.0	0.0	0.0	0.0	0.0
ENSDARG00000097685	101885363	ensembl_gene_id	D. rerio	101885363	D. rerio	LOC101885363	gastrula zinc finger protein XlCGF8.2DB-like		0.0	0.0	0.0	0.0	0.0	0.0	0.0	0.0	0.0	0.0	0.0	0.0	0.0	0.0	0.0	0.0	0.0	0.0	0.0	0.0
ENSDARG00000057699	554088	ensembl_gene_id	D. rerio	554088	D. rerio	styx	serine/threonine/tyrosine interacting protein	GO:0062026 negative regulation of SCF-dependent proteasomal ubiquitin-dependent catabolic process;GO:0062025 regulation of SCF-dependent proteasomal ubiquitin-dependent protein catabolic process;GO:0032435 negative regulation of proteasomal ubiquitin-dependent protein catabolic process	0.0	0.0	0.0	0.0	0.0	0.0	0.0	0.0	0.0	0.0	0.0	0.0	0.0	0.0	0.0	0.0	0.0	0.0	0.0	0.0
ENSDARG00000021539	554232	ensembl_gene_id	D. rerio	554232	D. rerio	ephb2b	eph receptor B2b	GO:0021952 central nervous system projection neuron axonogenesis;GO:0021955 central nervous system neuron axonogenesis;GO:0021954 central nervous system neuron development	0.0	0.0	0.0	0.0	0.0	0.0	0.0	0.0	0.0	0.0	0.0	0.0	0.0	0.0	0.0	0.0	0.0	0.0	0.0	0.0
ENSDARG00000068157	100005761	ensembl_gene_id	D. rerio	100005761	D. rerio	ehmt1a	euchromatic histone-lysine N-methyltransferase 1a	GO:0034968 histone lysine methylation;GO:0016571 histone methylation;GO:0018022 peptidyl-lysine methylation	0.0	0.0	1.0	0.0	0.0	0.0	0.0	0.0	0.0	0.0	0.0	0.0	0.0	0.0	0.0	0.0	0.0	0.0	0.0	0.0
ENSDARG00000003142	692255	ensembl_gene_id	D. rerio	692255	D. rerio	dachc	dachshund c	GO:0006355 regulation of transcription, DNA-templated;GO:1903506 regulation of nucleic acid-templated transcription;GO:0006351 transcription, DNA-templated	0.0	0.0	0.0	0.0	0.0	0.0	0.0	0.0	0.0	0.0	0.0	0.0	0.0	0.0	0.0	0.0	0.0	0.0	0.0	0.0
ENSDARG00000027600	393165	ensembl_gene_id	D. rerio	393165	D. rerio	pdlim5b	PDZ and LIM domain 5b	GO:0007507 heart development;GO:0030036 actin cytoskeleton organization;GO:0061061 muscle structure development	0.0	0.0	0.0	0.0	0.0	0.0	0.0	0.0	0.0	0.0	0.0	0.0	0.0	0.0	0.0	0.0	0.0	0.0	0.0	0.0
ENSDARG00000003200	394072	ensembl_gene_id	D. rerio	394072	D. rerio	foxm1	forkhead box M1	GO:0006355 regulation of transcription, DNA-templated;GO:1903506 regulation of nucleic acid-templated transcription;GO:0006351 transcription, DNA-templated	0.0	0.0	0.0	0.0	0.0	0.0	0.0	0.0	0.0	0.0	0.0	0.0	0.0	0.0	0.0	0.0	0.0	0.0	0.0	0.0
ENSDARG00000069595	560699	ensembl_gene_id	D. rerio	560699	D. rerio	si:ch211-214c7.4	si:ch211-214c7.4		0.0	0.0	0.0	0.0	0.0	0.0	0.0	0.0	0.0	0.0	0.0	0.0	0.0	0.0	0.0	0.0	0.0	0.0	0.0	0.0
ENSDARG00000025518	450058	ensembl_gene_id	D. rerio	450058	D. rerio	zgc:101679	zgc:101679	GO:0008150 biological_process	0.0	0.0	0.0	0.0	0.0	0.0	0.0	0.0	0.0	0.0	0.0	0.0	0.0	0.0	0.0	0.0	0.0	0.0	0.0	0.0
ENSDARG00000051975	559896	ensembl_gene_id	D. rerio	559896	D. rerio	cd99	CD99 molecule	GO:2000391 positive regulation of neutrophil extravasation;GO:2000389 regulation of neutrophil extravasation;GO:1902624 positive regulation of neutrophil migration	0.0	0.0	0.0	0.0	0.0	0.0	0.0	0.0	0.0	0.0	0.0	0.0	0.0	0.0	0.0	0.0	0.0	0.0	0.0	0.0
ENSDARG00000076499						None	None	None	nan	nan	nan	nan	nan	nan	nan	nan	nan	nan	nan	nan	nan	nan	nan	nan	nan	nan	nan	nan
ENSDARG00000059303	573096	ensembl_gene_id	D. rerio	573096	D. rerio	hnrnpl2	heterogeneous nuclear ribonucleoprotein L2	GO:0006397 mRNA processing;GO:0016071 mRNA metabolic process;GO:0006396 RNA processing	0.0	0.0	0.0	0.0	0.0	0.0	0.0	0.0	0.0	0.0	0.0	0.0	0.0	0.0	0.0	0.0	0.0	0.0	0.0	0.0
ENSDARG00000057986	553794	ensembl_gene_id	D. rerio	553794	D. rerio	ints8	integrator complex subunit 8	GO:0034472 snRNA 3'-end processing;GO:0016180 snRNA processing;GO:0043628 ncRNA 3'-end processing	0.0	0.0	0.0	0.0	0.0	0.0	0.0	0.0	0.0	0.0	0.0	0.0	0.0	0.0	0.0	0.0	0.0	0.0	0.0	0.0
ENSDARG00000039974	794796	ensembl_gene_id	D. rerio	794796	D. rerio	rai14	retinoic acid induced 14		0.0	0.0	0.0	0.0	0.0	0.0	0.0	0.0	0.0	0.0	0.0	0.0	0.0	0.0	0.0	0.0	0.0	0.0	0.0	0.0
ENSDARG00000069356	57987	ensembl_gene_id	D. rerio	57987	D. rerio	adgrl2a	adhesion G protein-coupled receptor L2a	GO:0007189 adenylate cyclase-activating G protein-coupled receptor signaling pathway;GO:0019933 cAMP-mediated signaling;GO:0007188 adenylate cyclase-modulating G protein-coupled receptor signaling pathway	0.0	0.0	0.0	0.0	0.0	0.0	0.0	0.0	0.0	0.0	0.0	0.0	0.0	0.0	0.0	0.0	0.0	0.0	0.0	0.0
ENSDARG00000042440	387298	ensembl_gene_id	D. rerio	387298	D. rerio	p2rx7	purinergic receptor P2X, ligand-gated ion channel, 7	GO:0098703 calcium ion import across plasma membrane;GO:1902656 calcium ion import into cytosol;GO:0097553 calcium ion transmembrane import into cytosol	0.0	0.0	0.0	0.0	0.0	0.0	1.0	0.0	0.0	0.0	0.0	0.0	0.0	0.0	0.0	0.0	0.0	0.0	0.0	0.0
ENSDARG00000071065	570579	ensembl_gene_id	D. rerio	570579	D. rerio	g6pd	glucose-6-phosphate dehydrogenase	GO:0006098 pentose-phosphate shunt;GO:0006739 NADP metabolic process;GO:0090504 epiboly	0.0	0.0	0.0	0.0	0.0	0.0	0.0	0.0	0.0	0.0	0.0	0.0	0.0	0.0	0.0	0.0	0.0	0.0	0.0	0.0
ENSDARG00000058232	557358	ensembl_gene_id	D. rerio	557358	D. rerio	fbrsl1	fibrosin-like 1		0.0	0.0	0.0	0.0	0.0	0.0	0.0	0.0	0.0	0.0	0.0	0.0	0.0	0.0	0.0	0.0	0.0	0.0	0.0	0.0
ENSDARG00000010280	562077	ensembl_gene_id	D. rerio	562077	D. rerio	clasp1a	cytoplasmic linker associated protein 1a		0.0	0.0	0.0	0.0	0.0	0.0	0.0	0.0	0.0	0.0	0.0	0.0	0.0	0.0	0.0	0.0	0.0	0.0	0.0	0.0
ENSDARG00000052978	767696	ensembl_gene_id	D. rerio	767696	D. rerio	mbnl1	muscleblind-like splicing regulator 1	GO:0000381 regulation of alternative mRNA splicing, via spliceosome;GO:0000380 alternative mRNA splicing, via spliceosome;GO:0048024 regulation of mRNA splicing, via spliceosome	0.0	0.0	0.0	0.0	0.0	0.0	0.0	1.0	0.0	0.0	0.0	0.0	0.0	0.0	0.0	0.0	0.0	0.0	0.0	0.0
ENSDARG00000089681	393667	ensembl_gene_id	D. rerio	393667	D. rerio	btf3l4	basic transcription factor 3-like 4	GO:0008150 biological_process	0.0	0.0	0.0	0.0	0.0	0.0	0.0	0.0	0.0	0.0	0.0	0.0	0.0	0.0	0.0	0.0	0.0	0.0	0.0	0.0
ENSDARG00000005619	394025	ensembl_gene_id	D. rerio	394025	D. rerio	nek2	NIMA-related kinase 2	GO:1903126 negative regulation of centriole-centriole cohesion;GO:0046602 regulation of mitotic centrosome separation;GO:0046548 retinal rod cell development	0.0	1.0	0.0	0.0	1.0	0.0	0.0	0.0	1.0	0.0	0.0	0.0	0.0	1.0	0.0	0.0	0.0	0.0	0.0	1.0
ENSDARG00000018165	100003959	ensembl_gene_id	D. rerio	100003959	D. rerio	depdc1a	DEP domain containing 1a	GO:0035556 intracellular signal transduction;GO:0007165 signal transduction;GO:0023052 signaling	0.0	0.0	0.0	0.0	0.0	0.0	0.0	0.0	0.0	0.0	0.0	0.0	0.0	0.0	0.0	0.0	0.0	0.0	0.0	0.0
ENSDARG00000059972	402903	ensembl_gene_id	D. rerio	402903	D. rerio	raly	RALY heterogeneous nuclear ribonucleoprotein		0.0	0.0	0.0	0.0	0.0	0.0	0.0	0.0	0.0	0.0	0.0	0.0	0.0	0.0	0.0	0.0	0.0	0.0	0.0	0.0
ENSDARG00000062577	100004299	ensembl_gene_id	D. rerio	100004299	D. rerio	arhgap35a	Rho GTPase activating protein 35a	GO:0007165 signal transduction;GO:0023052 signaling;GO:0007154 cell communication	0.0	0.0	0.0	0.0	0.0	0.0	0.0	0.0	0.0	0.0	0.0	0.0	0.0	0.0	0.0	0.0	0.0	0.0	0.0	0.0
ENSDARG00000053106	767769	ensembl_gene_id	D. rerio	767769	D. rerio	cep44	centrosomal protein 44	GO:0008150 biological_process	0.0	0.0	0.0	0.0	0.0	0.0	0.0	0.0	0.0	0.0	0.0	0.0	0.0	0.0	0.0	0.0	0.0	0.0	0.0	0.0
ENSDARG00000054723	566905	ensembl_gene_id	D. rerio	566905	D. rerio	si:ch211-242b18.1	si:ch211-242b18.1		0.0	0.0	0.0	0.0	0.0	0.0	0.0	0.0	0.0	0.0	0.0	0.0	0.0	0.0	0.0	0.0	0.0	0.0	0.0	0.0
ENSDARG00000076416	386817	ensembl_gene_id	D. rerio	386817	D. rerio	shroom2a	shroom family member 2a	GO:0032401 establishment of melanosome localization;GO:0051905 establishment of pigment granule localization;GO:0032400 melanosome localization	0.0	0.0	0.0	0.0	0.0	0.0	0.0	0.0	0.0	0.0	0.0	0.0	0.0	0.0	0.0	0.0	0.0	0.0	0.0	0.0
ENSDARG00000069427	110438188	ensembl_gene_id	D. rerio	110438188	D. rerio	nkain2	sodium/potassium transporting ATPase interacting 2	GO:0002028 regulation of sodium ion transport;GO:0006814 sodium ion transport;GO:0010959 regulation of metal ion transport	0.0	0.0	0.0	0.0	0.0	0.0	0.0	0.0	0.0	0.0	0.0	0.0	0.0	0.0	0.0	0.0	0.0	0.0	0.0	0.0
ENSDARG00000043480	503536	ensembl_gene_id	D. rerio	503536	D. rerio	rbbp8	retinoblastoma binding protein 8	GO:0010792 DNA double-strand break processing involved in repair via single-strand annealing;GO:0045002 double-strand break repair via single-strand annealing;GO:0000729 DNA double-strand break processing	1.0	0.0	0.0	0.0	0.0	1.0	0.0	0.0	0.0	1.0	0.0	0.0	0.0	0.0	0.0	0.0	0.0	0.0	0.0	0.0
ENSDARG00000017708	334130	ensembl_gene_id	D. rerio	334130	D. rerio	lrrc40	leucine rich repeat containing 40		0.0	0.0	0.0	0.0	0.0	0.0	0.0	0.0	0.0	0.0	0.0	0.0	0.0	0.0	0.0	0.0	0.0	0.0	0.0	0.0
ENSDARG00000074758	336679	ensembl_gene_id	D. rerio	336679	D. rerio	csde1	cold shock domain containing E1, RNA-binding		0.0	0.0	0.0	0.0	0.0	0.0	0.0	0.0	0.0	0.0	0.0	0.0	0.0	0.0	0.0	0.0	0.0	0.0	0.0	0.0
ENSDARG00000042688	555606	ensembl_gene_id	D. rerio	555606	D. rerio	bora	bora aurora kinase A activator	GO:0060236 regulation of mitotic spindle organization;GO:0090224 regulation of spindle organization;GO:0032147 activation of protein kinase activity	0.0	1.0	0.0	1.0	1.0	0.0	0.0	0.0	0.0	1.0	0.0	0.0	0.0	0.0	0.0	0.0	0.0	0.0	0.0	0.0
ENSDARG00000045308	317740	ensembl_gene_id	D. rerio	317740	D. rerio	pola1	polymerase (DNA directed), alpha 1	GO:1902975 mitotic DNA replication initiation;GO:1902315 nuclear cell cycle DNA replication initiation;GO:0006272 leading strand elongation	1.0	1.0	0.0	0.0	0.0	0.0	0.0	0.0	1.0	0.0	0.0	0.0	0.0	0.0	0.0	0.0	0.0	0.0	0.0	0.0
ENSDARG00000023002	192314	ensembl_gene_id	D. rerio	192314	D. rerio	dtl	denticleless E3 ubiquitin protein ligase homolog (Drosophila)	GO:0072425 signal transduction involved in G2 DNA damage checkpoint;GO:0007095 mitotic G2 DNA damage checkpoint;GO:0044818 mitotic G2/M transition checkpoint	1.0	1.0	0.0	0.0	1.0	0.0	0.0	0.0	0.0	0.0	0.0	0.0	0.0	0.0	0.0	0.0	0.0	0.0	0.0	0.0
ENSDARG00000061205	564533	ensembl_gene_id	D. rerio	564533	D. rerio	stag1a	stromal antigen 1a	GO:0007062 sister chromatid cohesion;GO:0000819 sister chromatid segregation;GO:0098813 nuclear chromosome segregation	0.0	1.0	1.0	0.0	0.0	0.0	0.0	0.0	0.0	0.0	0.0	0.0	0.0	0.0	0.0	0.0	0.0	0.0	0.0	1.0
ENSDARG00000011027	30705	ensembl_gene_id	D. rerio	30705	D. rerio	fgfr1a	fibroblast growth factor receptor 1a	GO:0042664 negative regulation of endodermal cell fate specification;GO:0021628 olfactory nerve formation;GO:0042663 regulation of endodermal cell fate specification	0.0	0.0	0.0	1.0	0.0	0.0	0.0	0.0	0.0	0.0	0.0	0.0	0.0	0.0	0.0	0.0	0.0	0.0	0.0	0.0
ENSDARG00000042508	553247	ensembl_gene_id	D. rerio	553247	D. rerio	ubr3	ubiquitin protein ligase E3 component n-recognin 3	GO:0071596 ubiquitin-dependent protein catabolic process via the N-end rule pathway;GO:0043161 proteasome-mediated ubiquitin-dependent protein catabolic process;GO:0048592 eye morphogenesis	0.0	0.0	0.0	0.0	0.0	0.0	0.0	0.0	0.0	0.0	0.0	0.0	0.0	0.0	0.0	0.0	0.0	0.0	0.0	0.0
ENSDARG00000026053	564651	ensembl_gene_id	D. rerio	564651	D. rerio	hltf	helicase-like transcription factor		0.0	0.0	0.0	0.0	0.0	0.0	0.0	0.0	0.0	0.0	0.0	0.0	0.0	0.0	0.0	0.0	0.0	0.0	0.0	0.0
ENSDARG00000102291	565501	ensembl_gene_id	D. rerio	565501	D. rerio	eef1da	eukaryotic translation elongation factor 1 delta a (guanine nucleotide exchange protein)	GO:0006414 translational elongation;GO:0006412 translation;GO:0043043 peptide biosynthetic process	0.0	0.0	0.0	0.0	0.0	0.0	0.0	0.0	0.0	0.0	0.0	0.0	0.0	0.0	0.0	0.0	0.0	0.0	0.0	0.0
ENSDARG00000073870	563198	ensembl_gene_id	D. rerio	563198	D. rerio	gdpd2	glycerophosphodiester phosphodiesterase domain containing 2	GO:0006629 lipid metabolic process;GO:0044238 primary metabolic process;GO:0071704 organic substance metabolic process	0.0	0.0	0.0	0.0	0.0	0.0	0.0	0.0	0.0	0.0	0.0	0.0	0.0	0.0	0.0	0.0	0.0	0.0	0.0	0.0
ENSDARG00000021370	324822	ensembl_gene_id	D. rerio	324822	D. rerio	actr6	actin related protein 6	GO:0043486 histone exchange;GO:0043044 ATP-dependent chromatin remodeling;GO:0034728 nucleosome organization	0.0	0.0	1.0	0.0	0.0	0.0	0.0	0.0	0.0	0.0	0.0	0.0	0.0	0.0	0.0	0.0	0.0	0.0	0.0	0.0
ENSDARG00000076920	100148891	ensembl_gene_id	D. rerio	100148891	D. rerio	si:ch211-269m15.3	si:ch211-269m15.3		0.0	0.0	0.0	0.0	0.0	0.0	0.0	0.0	0.0	0.0	0.0	0.0	0.0	0.0	0.0	0.0	0.0	0.0	0.0	0.0
ENSDARG00000102178	571391	ensembl_gene_id	D. rerio	571391	D. rerio	emilin2b	elastin microfibril interfacer 2b	GO:0010811 positive regulation of cell-substrate adhesion;GO:0010810 regulation of cell-substrate adhesion;GO:0045785 positive regulation of cell adhesion	0.0	0.0	0.0	0.0	0.0	0.0	0.0	0.0	0.0	0.0	0.0	0.0	0.0	0.0	0.0	0.0	0.0	0.0	0.0	0.0
ENSDARG00000044874	492329	ensembl_gene_id	D. rerio	492329	D. rerio	zgc:92107	zgc:92107	GO:0007165 signal transduction;GO:0023052 signaling;GO:0007154 cell communication	0.0	0.0	0.0	0.0	0.0	0.0	0.0	0.0	0.0	0.0	0.0	0.0	0.0	0.0	0.0	0.0	0.0	0.0	0.0	0.0
ENSDARG00000016085	567027	ensembl_gene_id	D. rerio	567027	D. rerio	mbnl3	muscleblind-like splicing regulator 3	GO:0000381 regulation of alternative mRNA splicing, via spliceosome;GO:0000380 alternative mRNA splicing, via spliceosome;GO:0048024 regulation of mRNA splicing, via spliceosome	0.0	0.0	0.0	0.0	0.0	0.0	0.0	1.0	0.0	0.0	0.0	0.0	0.0	0.0	0.0	0.0	0.0	0.0	0.0	0.0
ENSDARG00000100918	259194	ensembl_gene_id	D. rerio	259194	D. rerio	prc1a	protein regulator of cytokinesis 1a	GO:0032465 regulation of cytokinesis;GO:0001578 microtubule bundle formation;GO:0051302 regulation of cell division	0.0	1.0	0.0	0.0	1.0	0.0	0.0	0.0	0.0	1.0	0.0	0.0	0.0	0.0	0.0	0.0	0.0	0.0	0.0	0.0
ENSDARG00000061490	567461	ensembl_gene_id	D. rerio	567461	D. rerio	u2surp	U2 snRNP-associated SURP domain containing	GO:0006396 RNA processing;GO:0016070 RNA metabolic process;GO:0090304 nucleic acid metabolic process	0.0	0.0	0.0	0.0	0.0	0.0	0.0	0.0	0.0	0.0	0.0	0.0	0.0	0.0	0.0	0.0	0.0	0.0	0.0	0.0
ENSDARG00000026359	550596	ensembl_gene_id	D. rerio	550596	D. rerio	pbld2	phenazine biosynthesis-like protein domain containing 2	GO:0009058 biosynthetic process;GO:0008152 metabolic process;GO:0008150 biological_process	0.0	0.0	0.0	0.0	0.0	0.0	0.0	0.0	0.0	0.0	0.0	0.0	0.0	0.0	0.0	0.0	0.0	0.0	0.0	0.0
ENSDARG00000089314	100000342	ensembl_gene_id	D. rerio	100000342	D. rerio	mapta	microtubule-associated protein tau a		0.0	0.0	0.0	0.0	0.0	0.0	0.0	0.0	0.0	0.0	0.0	0.0	0.0	0.0	0.0	0.0	0.0	0.0	0.0	0.0
ENSDARG00000016337	564250	ensembl_gene_id	D. rerio	564250	D. rerio	lctlb	lactase-like b	GO:0005975 carbohydrate metabolic process;GO:0044238 primary metabolic process;GO:0071704 organic substance metabolic process	0.0	0.0	0.0	0.0	0.0	0.0	0.0	0.0	0.0	0.0	0.0	0.0	0.0	0.0	0.0	0.0	0.0	0.0	0.0	0.0
ENSDARG00000039273	449806	ensembl_gene_id	D. rerio	449806	D. rerio	fbln5	fibulin 5	GO:0048251 elastic fiber assembly;GO:0085029 extracellular matrix assembly;GO:0030198 extracellular matrix organization	0.0	0.0	0.0	0.0	0.0	0.0	0.0	0.0	0.0	0.0	0.0	0.0	0.0	0.0	0.0	0.0	0.0	0.0	0.0	0.0
ENSDARG00000102266	558447	ensembl_gene_id	D. rerio	558447	D. rerio	isg20l2	interferon stimulated exonuclease gene 20-like 2		0.0	0.0	0.0	0.0	0.0	0.0	0.0	0.0	0.0	0.0	0.0	0.0	0.0	0.0	0.0	0.0	0.0	0.0	0.0	0.0
ENSDARG00000062781	797748	ensembl_gene_id	D. rerio	797748	D. rerio	glsl	glutaminase like	GO:0006543 glutamine catabolic process;GO:0006537 glutamate biosynthetic process;GO:0009065 glutamine family amino acid catabolic process	0.0	0.0	0.0	0.0	0.0	0.0	0.0	0.0	0.0	0.0	0.0	0.0	0.0	0.0	0.0	0.0	0.0	0.0	0.0	0.0
ENSDARG00000074581	570147	ensembl_gene_id	D. rerio	570147	D. rerio	add2	adducin 2 (beta)	GO:0051016 barbed-end actin filament capping;GO:0051693 actin filament capping;GO:0030835 negative regulation of actin filament depolymerization	0.0	1.0	0.0	0.0	0.0	0.0	0.0	0.0	0.0	0.0	0.0	0.0	0.0	1.0	0.0	0.0	0.0	0.0	0.0	0.0
ENSDARG00000031075	569931	ensembl_gene_id	D. rerio	569931	D. rerio	cadm1a	cell adhesion molecule 1a		0.0	0.0	0.0	0.0	0.0	0.0	0.0	0.0	0.0	0.0	0.0	0.0	0.0	0.0	0.0	0.0	0.0	0.0	0.0	0.0
ENSDARG00000076560	565164	ensembl_gene_id	D. rerio	565164	D. rerio	apbb1	amyloid beta (A4) precursor protein-binding, family B, member 1 (Fe65)	GO:0006355 regulation of transcription, DNA-templated;GO:1903506 regulation of nucleic acid-templated transcription;GO:0006351 transcription, DNA-templated	0.0	0.0	0.0	0.0	0.0	1.0	0.0	0.0	0.0	0.0	0.0	0.0	0.0	0.0	0.0	0.0	0.0	0.0	0.0	0.0
ENSDARG00000104358						None	None	None	nan	nan	nan	nan	nan	nan	nan	nan	nan	nan	nan	nan	nan	nan	nan	nan	nan	nan	nan	nan
ENSDARG00000040237	30580	ensembl_gene_id	D. rerio	30580	D. rerio	mef2d	myocyte enhancer factor 2d	GO:0030241 skeletal muscle myosin thick filament assembly;GO:0071688 striated muscle myosin thick filament assembly;GO:0014866 skeletal myofibril assembly	0.0	0.0	0.0	0.0	0.0	0.0	0.0	0.0	0.0	0.0	0.0	0.0	0.0	0.0	0.0	0.0	0.0	0.0	0.0	0.0
ENSDARG00000018698	445251	ensembl_gene_id	D. rerio	445251	D. rerio	carm1	coactivator-associated arginine methyltransferase 1	GO:0019919 peptidyl-arginine methylation, to asymmetrical-dimethyl arginine;GO:0048742 regulation of skeletal muscle fiber development;GO:0033146 regulation of intracellular estrogen receptor signaling pathway	0.0	0.0	1.0	0.0	0.0	0.0	0.0	0.0	0.0	0.0	0.0	0.0	0.0	0.0	0.0	0.0	0.0	0.0	0.0	0.0
ENSDARG00000036894	494049	ensembl_gene_id	D. rerio	494049	D. rerio	aimp1b	aminoacyl tRNA synthetase complex interacting multifunctional protein 1b	GO:0006418 tRNA aminoacylation for protein translation;GO:0043039 tRNA aminoacylation;GO:0043038 amino acid activation	0.0	0.0	0.0	0.0	0.0	0.0	0.0	0.0	0.0	0.0	0.0	0.0	0.0	0.0	0.0	0.0	0.0	0.0	0.0	0.0
ENSDARG00000098317	556103	ensembl_gene_id	D. rerio	556103	D. rerio	dync1li1	dynein, cytoplasmic 1, light intermediate chain 1	GO:0009794 regulation of mitotic cell cycle, embryonic;GO:0060236 regulation of mitotic spindle organization;GO:0090224 regulation of spindle organization	0.0	1.0	0.0	0.0	1.0	0.0	0.0	0.0	1.0	0.0	0.0	0.0	0.0	0.0	0.0	0.0	0.0	0.0	0.0	0.0
ENSDARG00000016058	393381	ensembl_gene_id	D. rerio	393381	D. rerio	fibpa	fibroblast growth factor (acidic) intracellular binding protein a	GO:0008150 biological_process	0.0	0.0	0.0	0.0	0.0	0.0	0.0	0.0	0.0	0.0	0.0	0.0	0.0	0.0	0.0	0.0	0.0	0.0	0.0	0.0
ENSDARG00000063583	403052	ensembl_gene_id	D. rerio	403052	D. rerio	map2k4a	mitogen-activated protein kinase kinase 4a	GO:0007257 activation of JUN kinase activity;GO:0048263 determination of dorsal identity;GO:0043507 positive regulation of JUN kinase activity	1.0	0.0	0.0	1.0	0.0	0.0	0.0	0.0	0.0	0.0	0.0	0.0	0.0	0.0	0.0	0.0	1.0	0.0	0.0	0.0
ENSDARG00000057016	565969	ensembl_gene_id	D. rerio	565969	D. rerio	cdc14ab	cell division cycle 14Ab	GO:0071850 mitotic cell cycle arrest;GO:0007096 regulation of exit from mitosis;GO:0032467 positive regulation of cytokinesis	0.0	1.0	0.0	0.0	1.0	0.0	0.0	0.0	1.0	1.0	0.0	0.0	0.0	0.0	0.0	0.0	0.0	0.0	0.0	0.0
ENSDARG00000036212	393583	ensembl_gene_id	D. rerio	393583	D. rerio	tbc1d5	TBC1 domain family, member 5	GO:0090630 activation of GTPase activity;GO:0043547 positive regulation of GTPase activity;GO:0043087 regulation of GTPase activity	0.0	0.0	0.0	0.0	0.0	0.0	0.0	0.0	0.0	0.0	0.0	0.0	0.0	0.0	0.0	0.0	0.0	0.0	0.0	0.0
ENSDARG00000062231	100038768	ensembl_gene_id	D. rerio	100038768	D. rerio	znf362b	zinc finger protein 362b	GO:0008150 biological_process	0.0	0.0	0.0	0.0	0.0	0.0	0.0	0.0	0.0	0.0	0.0	0.0	0.0	0.0	0.0	0.0	0.0	0.0	0.0	0.0
ENSDARG00000040192	571299	ensembl_gene_id	D. rerio	571299	D. rerio	nenf	neudesin neurotrophic factor	GO:0008150 biological_process	0.0	0.0	0.0	0.0	0.0	0.0	0.0	0.0	0.0	0.0	0.0	0.0	0.0	0.0	0.0	0.0	0.0	0.0	0.0	0.0
ENSDARG00000044574	767747	ensembl_gene_id	D. rerio	767747	D. rerio	rbms3	RNA binding motif, single stranded interacting protein	GO:0017015 regulation of transforming growth factor beta receptor signaling pathway;GO:0061035 regulation of cartilage development;GO:1903844 regulation of cellular response to transforming growth factor beta stimulus	0.0	0.0	0.0	0.0	0.0	0.0	0.0	0.0	0.0	0.0	0.0	0.0	0.0	0.0	0.0	0.0	0.0	1.0	0.0	0.0
ENSDARG00000035074	503732	ensembl_gene_id	D. rerio	503732	D. rerio	rtel1	regulator of telomere elongation helicase 1	GO:0000723 telomere maintenance;GO:0032200 telomere organization;GO:0006260 DNA replication	1.0	0.0	1.0	0.0	0.0	0.0	0.0	0.0	0.0	0.0	0.0	0.0	0.0	0.0	0.0	0.0	0.0	0.0	0.0	0.0
ENSDARG00000100363	406622	ensembl_gene_id	D. rerio	406622	D. rerio	dcun1d5	DCN1, defective in cullin neddylation 1, domain containing 5 (S. cerevisiae)	GO:0051443 positive regulation of ubiquitin-protein transferase activity;GO:0051438 regulation of ubiquitin-protein transferase activity;GO:0045116 protein neddylation	0.0	0.0	0.0	1.0	0.0	0.0	0.0	0.0	0.0	0.0	0.0	0.0	0.0	0.0	0.0	0.0	0.0	0.0	0.0	0.0
ENSDARG00000100553	406800	ensembl_gene_id	D. rerio	406800	D. rerio	lsm14ab	LSM14A mRNA processing body assembly factor b	GO:0008150 biological_process	0.0	0.0	0.0	0.0	0.0	0.0	0.0	0.0	0.0	0.0	0.0	0.0	0.0	0.0	0.0	0.0	0.0	0.0	0.0	0.0
ENSDARG00000042990	399485	ensembl_gene_id	D. rerio	399485	D. rerio	cyp2p10	cytochrome P450, family 2, subfamily P, polypeptide 10	GO:0042738 exogenous drug catabolic process;GO:0006805 xenobiotic metabolic process;GO:0071466 cellular response to xenobiotic stimulus	0.0	0.0	0.0	0.0	0.0	0.0	0.0	0.0	0.0	0.0	0.0	0.0	0.0	0.0	0.0	0.0	0.0	0.0	0.0	0.0
ENSDARG00000019949	30449	ensembl_gene_id	D. rerio	30449	D. rerio	serpinh1b	serpin peptidase inhibitor, clade H (heat shock protein 47), member 1b	GO:0031101 fin regeneration;GO:0010951 negative regulation of endopeptidase activity;GO:0042246 tissue regeneration	0.0	0.0	0.0	0.0	0.0	0.0	0.0	0.0	0.0	0.0	0.0	0.0	0.0	0.0	0.0	0.0	0.0	0.0	0.0	0.0
ENSDARG00000063433	557430	ensembl_gene_id	D. rerio	557430	D. rerio	atp2b2	ATPase plasma membrane Ca2+ transporting 2	GO:0051480 regulation of cytosolic calcium ion concentration;GO:0070588 calcium ion transmembrane transport;GO:0006874 cellular calcium ion homeostasis	0.0	0.0	0.0	0.0	0.0	0.0	0.0	0.0	0.0	0.0	0.0	0.0	0.0	0.0	0.0	0.0	0.0	0.0	0.0	0.0
ENSDARG00000018047	562889	ensembl_gene_id	D. rerio	562889	D. rerio	brms1lb	BRMS1 like transcriptional repressor b	GO:0016575 histone deacetylation;GO:0006476 protein deacetylation;GO:0035601 protein deacylation	0.0	0.0	1.0	0.0	0.0	0.0	0.0	0.0	0.0	0.0	0.0	0.0	0.0	0.0	0.0	0.0	0.0	0.0	0.0	0.0
ENSDARG00000091131	83780	ensembl_gene_id	D. rerio	83780	D. rerio	cry3b	cryptochrome circadian regulator 3b	GO:0045892 negative regulation of transcription, DNA-templated;GO:1903507 negative regulation of nucleic acid-templated transcription;GO:1902679 negative regulation of RNA biosynthetic process	0.0	0.0	0.0	0.0	0.0	0.0	0.0	0.0	0.0	0.0	0.0	0.0	0.0	0.0	0.0	0.0	0.0	0.0	0.0	0.0
ENSDARG00000091187	100535018	ensembl_gene_id	D. rerio	100535018	D. rerio	uimc1	ubiquitin interaction motif containing 1		0.0	0.0	0.0	0.0	0.0	1.0	0.0	0.0	0.0	0.0	0.0	0.0	0.0	0.0	0.0	0.0	0.0	0.0	0.0	0.0
ENSDARG00000002385	403064	ensembl_gene_id	D. rerio	403064	D. rerio	atm	ATM serine/threonine kinase	GO:1904262 negative regulation of TORC1 signaling;GO:0090399 replicative senescence;GO:0016572 histone phosphorylation	1.0	1.0	1.0	0.0	1.0	1.0	0.0	0.0	1.0	0.0	0.0	0.0	0.0	0.0	0.0	0.0	0.0	0.0	0.0	0.0
ENSDARG00000058088	373125	ensembl_gene_id	D. rerio	373125	D. rerio	aifm1	apoptosis inducing factor mitochondrion associated 1	GO:0055114 oxidation-reduction process;GO:0008152 metabolic process;GO:0008150 biological_process	0.0	0.0	0.0	0.0	0.0	0.0	0.0	0.0	0.0	0.0	0.0	0.0	0.0	0.0	0.0	0.0	0.0	0.0	0.0	0.0
ENSDARG00000058244	561494	ensembl_gene_id	D. rerio	561494	D. rerio	il17ra1a	interleukin 17 receptor A1a		0.0	0.0	0.0	0.0	0.0	0.0	0.0	0.0	0.0	0.0	0.0	0.0	0.0	0.0	0.0	0.0	0.0	0.0	0.0	0.0
ENSDARG00000061952	563777	ensembl_gene_id	D. rerio	563777	D. rerio	ecpas	Ecm29 proteasome adaptor and scaffold	GO:0043248 proteasome assembly;GO:0034622 cellular protein-containing complex assembly;GO:0065003 protein-containing complex assembly	0.0	0.0	0.0	0.0	0.0	0.0	0.0	0.0	0.0	0.0	0.0	0.0	0.0	0.0	0.0	0.0	0.0	0.0	0.0	0.0
ENSDARG00000056483	321750	ensembl_gene_id	D. rerio	321750	D. rerio	ssbp4	single stranded DNA binding protein 4	GO:0045944 positive regulation of transcription by RNA polymerase II;GO:0045893 positive regulation of transcription, DNA-templated;GO:1903508 positive regulation of nucleic acid-templated transcription	0.0	0.0	0.0	0.0	0.0	0.0	0.0	0.0	0.0	0.0	0.0	0.0	0.0	0.0	0.0	0.0	0.0	0.0	0.0	0.0
ENSDARG00000008784	393182	ensembl_gene_id	D. rerio	393182	D. rerio	prpf4ba	pre-mRNA processing factor 4Ba	GO:0006468 protein phosphorylation;GO:0016310 phosphorylation;GO:0006796 phosphate-containing compound metabolic process	0.0	0.0	0.0	0.0	0.0	0.0	0.0	0.0	0.0	0.0	0.0	0.0	0.0	0.0	0.0	0.0	0.0	0.0	0.0	0.0
ENSDARG00000067608	325530	ensembl_gene_id	D. rerio	325530	D. rerio	zswim7	zinc finger, SWIM-type containing 7	GO:0000724 double-strand break repair via homologous recombination;GO:0000725 recombinational repair;GO:0006302 double-strand break repair	1.0	0.0	0.0	0.0	0.0	0.0	0.0	0.0	0.0	0.0	0.0	0.0	0.0	0.0	0.0	0.0	0.0	0.0	0.0	0.0
ENSDARG00000099235	394086	ensembl_gene_id	D. rerio	394086	D. rerio	hook2	hook microtubule-tethering protein 2	GO:0031122 cytoplasmic microtubule organization;GO:0030705 cytoskeleton-dependent intracellular transport;GO:0000226 microtubule cytoskeleton organization	0.0	1.0	0.0	0.0	0.0	0.0	0.0	0.0	0.0	0.0	0.0	0.0	0.0	0.0	0.0	0.0	0.0	0.0	0.0	0.0
ENSDARG00000034093	572548	ensembl_gene_id	D. rerio	572548	D. rerio	dclk2a	doublecortin-like kinase 2a	GO:0006972 hyperosmotic response;GO:0046777 protein autophosphorylation;GO:0006970 response to osmotic stress	0.0	0.0	0.0	0.0	0.0	0.0	0.0	0.0	0.0	0.0	0.0	0.0	0.0	0.0	0.0	0.0	0.0	0.0	0.0	0.0
ENSDARG00000077306	450025	ensembl_gene_id	D. rerio	450025	D. rerio	cutc	cutC copper transporter homolog (E. coli)	GO:0055070 copper ion homeostasis;GO:0055076 transition metal ion homeostasis;GO:0055065 metal ion homeostasis	0.0	0.0	0.0	0.0	0.0	0.0	0.0	0.0	0.0	0.0	0.0	0.0	0.0	0.0	0.0	0.0	0.0	0.0	0.0	0.0
ENSDARG00000021324	494106	ensembl_gene_id	D. rerio	494106	D. rerio	nsun4	NOP2/Sun RNA methyltransferase 4	GO:0031167 rRNA methylation;GO:0000154 rRNA modification;GO:0001510 RNA methylation	0.0	0.0	0.0	0.0	0.0	0.0	0.0	0.0	0.0	0.0	0.0	0.0	0.0	0.0	0.0	0.0	0.0	0.0	0.0	0.0
ENSDARG00000004452	386630	ensembl_gene_id	D. rerio	386630	D. rerio	tardbpl	TAR DNA binding protein, like	GO:0070935 3'-UTR-mediated mRNA stabilization;GO:0048255 mRNA stabilization;GO:1902373 negative regulation of mRNA catabolic process	0.0	0.0	0.0	0.0	0.0	0.0	0.0	1.0	0.0	0.0	0.0	0.0	0.0	0.0	0.0	0.0	0.0	0.0	0.0	0.0
ENSDARG00000106873	100536545	ensembl_gene_id	D. rerio	100536545	D. rerio	synpo	synaptopodin		0.0	0.0	0.0	0.0	0.0	0.0	0.0	0.0	0.0	0.0	0.0	0.0	0.0	0.0	0.0	0.0	0.0	0.0	0.0	0.0
ENSDARG00000101858						None	None	None	nan	nan	nan	nan	nan	nan	nan	nan	nan	nan	nan	nan	nan	nan	nan	nan	nan	nan	nan	nan
ENSDARG00000079756	565111	ensembl_gene_id	D. rerio	565111	D. rerio	peak1	pseudopodium-enriched atypical kinase 1	GO:0006468 protein phosphorylation;GO:0016310 phosphorylation;GO:0006796 phosphate-containing compound metabolic process	0.0	0.0	0.0	0.0	0.0	0.0	0.0	0.0	0.0	0.0	0.0	0.0	0.0	0.0	0.0	0.0	0.0	0.0	0.0	0.0
ENSDARG00000058221	553944	ensembl_gene_id	D. rerio	553944	D. rerio	ugcg	UDP-glucose ceramide glucosyltransferase	GO:0006679 glucosylceramide biosynthetic process;GO:0046476 glycosylceramide biosynthetic process;GO:0006678 glucosylceramide metabolic process	0.0	0.0	0.0	0.0	0.0	0.0	0.0	0.0	0.0	0.0	0.0	0.0	0.0	0.0	0.0	0.0	0.0	0.0	0.0	0.0
ENSDARG00000041350	100000333	ensembl_gene_id	D. rerio	100000333	D. rerio	ankrd39	ankyrin repeat domain 39		0.0	0.0	0.0	0.0	0.0	0.0	0.0	0.0	0.0	0.0	0.0	0.0	0.0	0.0	0.0	0.0	0.0	0.0	0.0	0.0
ENSDARG00000060521	100332262	ensembl_gene_id	D. rerio	100332262	D. rerio	rbm27	RNA binding motif protein 27	GO:0046833 positive regulation of RNA export from nucleus;GO:0046831 regulation of RNA export from nucleus;GO:0032241 positive regulation of nucleobase-containing compound transport	0.0	0.0	0.0	0.0	0.0	0.0	0.0	0.0	0.0	0.0	0.0	0.0	0.0	0.0	0.0	0.0	0.0	0.0	0.0	0.0
ENSDARG00000079753	567100	ensembl_gene_id	D. rerio	567100	D. rerio	kiz	kizuna centrosomal protein	GO:0007051 spindle organization;GO:0000226 microtubule cytoskeleton organization;GO:0007017 microtubule-based process	0.0	1.0	0.0	0.0	0.0	0.0	0.0	0.0	0.0	0.0	0.0	0.0	0.0	0.0	0.0	0.0	0.0	0.0	0.0	0.0
ENSDARG00000054533	403063	ensembl_gene_id	D. rerio	403063	D. rerio	araf	A-Raf proto-oncogene, serine/threonine kinase	GO:1900108 negative regulation of nodal signaling pathway;GO:1900107 regulation of nodal signaling pathway;GO:0032926 negative regulation of activin receptor signaling pathway	0.0	0.0	0.0	0.0	0.0	0.0	0.0	0.0	0.0	0.0	0.0	0.0	0.0	0.0	0.0	0.0	0.0	0.0	0.0	0.0
ENSDARG00000077618	799244	ensembl_gene_id	D. rerio	799244	D. rerio	rin3	Ras and Rab interactor 3	GO:0007165 signal transduction;GO:0023052 signaling;GO:0007154 cell communication	0.0	0.0	0.0	0.0	0.0	0.0	0.0	0.0	0.0	0.0	0.0	0.0	0.0	0.0	0.0	0.0	0.0	0.0	0.0	0.0
ENSDARG00000044718	556413	ensembl_gene_id	D. rerio	556413	D. rerio	vav2	vav 2 guanine nucleotide exchange factor	GO:0035023 regulation of Rho protein signal transduction;GO:0007266 Rho protein signal transduction;GO:0046578 regulation of Ras protein signal transduction	0.0	0.0	0.0	0.0	0.0	0.0	0.0	0.0	0.0	0.0	0.0	0.0	0.0	0.0	0.0	0.0	0.0	0.0	0.0	0.0
ENSDARG00000009134	327096	ensembl_gene_id	D. rerio	327096	D. rerio	hlx1	H2.0-like homeo box 1 (Drosophila)	GO:0002040 sprouting angiogenesis;GO:0002244 hematopoietic progenitor cell differentiation;GO:0001525 angiogenesis	0.0	0.0	0.0	0.0	0.0	0.0	0.0	0.0	0.0	0.0	0.0	0.0	0.0	0.0	0.0	0.0	0.0	0.0	0.0	0.0
ENSDARG00000032737	170452	ensembl_gene_id	D. rerio	170452	D. rerio	gria3a	glutamate receptor, ionotropic, AMPA 3a	GO:0006811 ion transport;GO:0006810 transport;GO:0051234 establishment of localization	0.0	0.0	0.0	0.0	0.0	0.0	0.0	0.0	0.0	0.0	0.0	0.0	0.0	0.0	0.0	0.0	0.0	0.0	0.0	0.0
ENSDARG00000062699	100002876	ensembl_gene_id	D. rerio	100002876	D. rerio	nkain4	sodium/potassium transporting ATPase interacting 4	GO:0002028 regulation of sodium ion transport;GO:0006814 sodium ion transport;GO:0010959 regulation of metal ion transport	0.0	0.0	0.0	0.0	0.0	0.0	0.0	0.0	0.0	0.0	0.0	0.0	0.0	0.0	0.0	0.0	0.0	0.0	0.0	0.0
ENSDARG00000071478	564464	ensembl_gene_id	D. rerio	564464	D. rerio	lnx2b	ligand of numb-protein X 2b	GO:0031017 exocrine pancreas development;GO:0070534 protein K63-linked ubiquitination;GO:0070936 protein K48-linked ubiquitination	0.0	0.0	0.0	0.0	0.0	0.0	0.0	0.0	0.0	0.0	0.0	0.0	0.0	0.0	0.0	0.0	0.0	0.0	0.0	0.0
ENSDARG00000020845	555362	ensembl_gene_id	D. rerio	555362	D. rerio	tns1b	tensin 1b		0.0	0.0	0.0	0.0	0.0	0.0	0.0	0.0	0.0	0.0	0.0	0.0	0.0	0.0	0.0	0.0	0.0	0.0	0.0	0.0
ENSDARG00000097826	100005128	ensembl_gene_id	D. rerio	100005128	D. rerio	si:dkey-239b22.2	si:dkey-239b22.2		0.0	0.0	0.0	0.0	0.0	0.0	0.0	0.0	0.0	0.0	0.0	0.0	0.0	0.0	0.0	0.0	0.0	0.0	0.0	0.0
ENSDARG00000040161	436879	ensembl_gene_id	D. rerio	436879	D. rerio	zgc:92287	zgc:92287	GO:0008150 biological_process	0.0	0.0	0.0	0.0	0.0	0.0	0.0	0.0	0.0	0.0	0.0	0.0	0.0	0.0	0.0	0.0	0.0	0.0	0.0	0.0
ENSDARG00000067673	561241	ensembl_gene_id	D. rerio	561241	D. rerio	snapc4	small nuclear RNA activating complex, polypeptide 4	GO:0035622 intrahepatic bile duct development;GO:0061009 common bile duct development;GO:0031016 pancreas development	0.0	0.0	0.0	0.0	0.0	0.0	0.0	0.0	0.0	0.0	0.0	0.0	0.0	0.0	0.0	0.0	0.0	0.0	0.0	0.0
ENSDARG00000056475	791478	ensembl_gene_id	D. rerio	791478	D. rerio	trnau1apb	tRNA selenocysteine 1 associated protein 1b	GO:0006376 mRNA splice site selection;GO:0000245 spliceosomal complex assembly;GO:0000398 mRNA splicing, via spliceosome	0.0	0.0	0.0	0.0	0.0	0.0	0.0	0.0	0.0	0.0	0.0	0.0	0.0	0.0	0.0	0.0	0.0	0.0	0.0	0.0
ENSDARG00000098623	100147862	ensembl_gene_id	D. rerio	100147862	D. rerio	si:dkey-23f9.4	si:dkey-23f9.4	GO:0060271 cilium assembly;GO:0044782 cilium organization;GO:0120031 plasma membrane bounded cell projection assembly	0.0	0.0	0.0	0.0	0.0	0.0	0.0	0.0	0.0	0.0	0.0	0.0	0.0	0.0	0.0	0.0	0.0	0.0	0.0	0.0
ENSDARG00000104682	415209	ensembl_gene_id	D. rerio	415209	D. rerio	tpm2	tropomyosin 2 (beta)	GO:0007015 actin filament organization;GO:0030036 actin cytoskeleton organization;GO:0097435 supramolecular fiber organization	0.0	0.0	0.0	0.0	0.0	0.0	0.0	0.0	0.0	0.0	0.0	0.0	0.0	0.0	0.0	0.0	0.0	0.0	0.0	0.0
ENSDARG00000033840	569256	ensembl_gene_id	D. rerio	569256	D. rerio	fat3a	FAT atypical cadherin 3a	GO:0060536 cartilage morphogenesis;GO:0007156 homophilic cell adhesion via plasma membrane adhesion molecules;GO:0051216 cartilage development	0.0	0.0	0.0	0.0	0.0	0.0	0.0	0.0	0.0	0.0	0.0	0.0	0.0	0.0	0.0	0.0	0.0	1.0	0.0	0.0
ENSDARG00000003680	767809	ensembl_gene_id	D. rerio	767809	D. rerio	runx1t1	RUNX1 partner transcriptional co-repressor 1	GO:0046777 protein autophosphorylation;GO:0043066 negative regulation of apoptotic process;GO:0045892 negative regulation of transcription, DNA-templated	0.0	1.0	0.0	0.0	0.0	0.0	0.0	0.0	0.0	0.0	0.0	0.0	0.0	0.0	0.0	0.0	0.0	0.0	0.0	0.0
ENSDARG00000061735	555643	ensembl_gene_id	D. rerio	555643	D. rerio	hnrnpm	heterogeneous nuclear ribonucleoprotein M	GO:2000815 regulation of mRNA stability involved in response to oxidative stress;GO:0010610 regulation of mRNA stability involved in response to stress;GO:0043488 regulation of mRNA stability	1.0	0.0	0.0	0.0	0.0	0.0	0.0	1.0	0.0	0.0	0.0	0.0	0.0	0.0	0.0	0.0	0.0	0.0	0.0	0.0
ENSDARG00000062020	567033	ensembl_gene_id	D. rerio	567033	D. rerio	gse1	Gse1 coiled-coil protein		0.0	0.0	0.0	0.0	0.0	0.0	0.0	0.0	0.0	0.0	0.0	0.0	0.0	0.0	0.0	0.0	0.0	0.0	0.0	0.0
ENSDARG00000053857	100037381	ensembl_gene_id	D. rerio	100037381	D. rerio	ccdc187	coiled-coil domain containing 187	GO:0008150 biological_process	0.0	0.0	0.0	0.0	0.0	0.0	0.0	0.0	0.0	0.0	0.0	0.0	0.0	0.0	0.0	0.0	0.0	0.0	0.0	0.0
ENSDARG00000013528	555610	ensembl_gene_id	D. rerio	555610	D. rerio	mcm9	minichromosome maintenance 9 homologous recombination repair factor	GO:0006270 DNA replication initiation;GO:0000724 double-strand break repair via homologous recombination;GO:0000725 recombinational repair	1.0	0.0	0.0	0.0	0.0	0.0	0.0	0.0	0.0	0.0	0.0	0.0	0.0	0.0	0.0	0.0	0.0	0.0	0.0	0.0
ENSDARG00000027154	335107	ensembl_gene_id	D. rerio	335107	D. rerio	tpd52l2a	tpd52 like 2a	GO:0008150 biological_process	0.0	0.0	0.0	0.0	0.0	0.0	0.0	0.0	0.0	0.0	0.0	0.0	0.0	0.0	0.0	0.0	0.0	0.0	0.0	0.0
ENSDARG00000071699	559959	ensembl_gene_id	D. rerio	559959	D. rerio	ids	iduronate 2-sulfatase	GO:0061316 canonical Wnt signaling pathway involved in heart development;GO:0060347 heart trabecula formation;GO:0003306 Wnt signaling pathway involved in heart development	0.0	0.0	0.0	0.0	0.0	0.0	0.0	0.0	0.0	0.0	1.0	0.0	0.0	0.0	0.0	0.0	0.0	1.0	0.0	0.0
ENSDARG00000077532	556797	ensembl_gene_id	D. rerio	556797	D. rerio	pign	phosphatidylinositol glycan anchor biosynthesis, class N	GO:0006506 GPI anchor biosynthetic process;GO:0006505 GPI anchor metabolic process;GO:0006661 phosphatidylinositol biosynthetic process	0.0	0.0	0.0	0.0	0.0	0.0	0.0	0.0	0.0	0.0	0.0	0.0	0.0	0.0	0.0	0.0	0.0	0.0	0.0	0.0
ENSDARG00000013174	100500933	ensembl_gene_id	D. rerio	100500933	D. rerio	LOC100500933	naked cuticle-like protein 3		0.0	0.0	0.0	0.0	0.0	0.0	0.0	0.0	0.0	0.0	0.0	0.0	0.0	0.0	0.0	0.0	0.0	0.0	0.0	0.0
ENSDARG00000020258	323597	ensembl_gene_id	D. rerio	323597	D. rerio	ewsr1a	EWS RNA-binding protein 1a	GO:1903041 regulation of chondrocyte hypertrophy;GO:0003415 chondrocyte hypertrophy;GO:0061181 regulation of chondrocyte development	0.0	1.0	1.0	0.0	1.0	0.0	0.0	0.0	0.0	0.0	0.0	0.0	0.0	0.0	0.0	0.0	0.0	1.0	0.0	1.0
ENSDARG00000042120	553598	ensembl_gene_id	D. rerio	553598	D. rerio	si:dkey-97o5.1	si:dkey-97o5.1		0.0	0.0	0.0	0.0	0.0	0.0	0.0	0.0	0.0	0.0	0.0	0.0	0.0	0.0	0.0	0.0	0.0	0.0	0.0	0.0
ENSDARG00000089076	555470	ensembl_gene_id	D. rerio	555470	D. rerio	gphna	gephyrin a	GO:0032324 molybdopterin cofactor biosynthetic process;GO:0072579 glycine receptor clustering;GO:0097112 gamma-aminobutyric acid receptor clustering	0.0	0.0	0.0	0.0	0.0	0.0	0.0	0.0	0.0	0.0	0.0	0.0	0.0	0.0	0.0	0.0	0.0	0.0	0.0	0.0
ENSDARG00000020371	790919	ensembl_gene_id	D. rerio	790919	D. rerio	g6pc3	glucose 6 phosphatase, catalytic, 3	GO:0006094 gluconeogenesis;GO:0019319 hexose biosynthetic process;GO:0051156 glucose 6-phosphate metabolic process	0.0	0.0	0.0	0.0	0.0	0.0	0.0	0.0	0.0	0.0	0.0	0.0	0.0	0.0	0.0	0.0	0.0	0.0	0.0	0.0
ENSDARG00000015998	436999	ensembl_gene_id	D. rerio	436999	D. rerio	wdhd1	WD repeat and HMG-box DNA binding protein 1	GO:0006261 DNA-dependent DNA replication;GO:0006260 DNA replication;GO:0006281 DNA repair	1.0	1.0	0.0	0.0	0.0	0.0	0.0	0.0	0.0	0.0	0.0	0.0	0.0	0.0	0.0	0.0	0.0	0.0	0.0	0.0
ENSDARG00000022280	30445	ensembl_gene_id	D. rerio	30445	D. rerio	brd2a	bromodomain containing 2a	GO:0002574 thrombocyte differentiation;GO:0030917 midbrain-hindbrain boundary development;GO:0021903 rostrocaudal neural tube patterning	0.0	0.0	0.0	0.0	0.0	0.0	0.0	0.0	0.0	0.0	0.0	0.0	0.0	0.0	0.0	0.0	0.0	0.0	1.0	0.0
ENSDARG00000077987						None	None	None	nan	nan	nan	nan	nan	nan	nan	nan	nan	nan	nan	nan	nan	nan	nan	nan	nan	nan	nan	nan
ENSDARG00000078954	30530	ensembl_gene_id	D. rerio	30530	D. rerio	rxrba	retinoid x receptor, beta a	GO:0048384 retinoic acid receptor signaling pathway;GO:0032526 response to retinoic acid;GO:0030522 intracellular receptor signaling pathway	0.0	0.0	0.0	0.0	0.0	0.0	0.0	0.0	0.0	0.0	0.0	0.0	0.0	0.0	0.0	0.0	0.0	0.0	0.0	0.0
ENSDARG00000060029	777718	ensembl_gene_id	D. rerio	777718	D. rerio	fam160b2	family with sequence similarity 160 member B2	GO:0008150 biological_process	0.0	0.0	0.0	0.0	0.0	0.0	0.0	0.0	0.0	0.0	0.0	0.0	0.0	0.0	0.0	0.0	0.0	0.0	0.0	0.0
ENSDARG00000093612	563325	ensembl_gene_id	D. rerio	563325	D. rerio	si:dkey-92i17.2	si:dkey-92i17.2		0.0	0.0	0.0	0.0	0.0	0.0	0.0	0.0	0.0	0.0	0.0	0.0	0.0	0.0	0.0	0.0	0.0	0.0	0.0	0.0
ENSDARG00000075584	100331534	ensembl_gene_id	D. rerio	100331534	D. rerio	itfg1	integrin alpha FG-GAP repeat containing 1	GO:0008150 biological_process	0.0	0.0	0.0	0.0	0.0	0.0	0.0	0.0	0.0	0.0	0.0	0.0	0.0	0.0	0.0	0.0	0.0	0.0	0.0	0.0
ENSDARG00000001558	30453	ensembl_gene_id	D. rerio	30453	D. rerio	kifc1	kinesin family member C1	GO:0090307 mitotic spindle assembly;GO:0007052 mitotic spindle organization;GO:0051225 spindle assembly	0.0	1.0	0.0	0.0	0.0	0.0	0.0	0.0	0.0	0.0	0.0	0.0	0.0	0.0	0.0	0.0	0.0	0.0	0.0	0.0
ENSDARG00000038543	334682	ensembl_gene_id	D. rerio	334682	D. rerio	wdr48b	WD repeat domain 48b	GO:1903003 positive regulation of protein deubiquitination;GO:0090085 regulation of protein deubiquitination;GO:1903322 positive regulation of protein modification by small protein conjugation or removal	0.0	0.0	0.0	0.0	0.0	0.0	0.0	0.0	0.0	0.0	0.0	0.0	0.0	0.0	0.0	0.0	0.0	0.0	0.0	0.0
ENSDARG00000020345	404604	ensembl_gene_id	D. rerio	404604	D. rerio	clasp2	cytoplasmic linker associated protein 2	GO:0007020 microtubule nucleation;GO:0034453 microtubule anchoring;GO:0010458 exit from mitosis	0.0	1.0	0.0	0.0	0.0	0.0	0.0	0.0	1.0	1.0	0.0	0.0	0.0	1.0	0.0	0.0	0.0	0.0	0.0	0.0
ENSDARG00000021735	555941	ensembl_gene_id	D. rerio	555941	D. rerio	cacna1ba	calcium channel, voltage-dependent, N type, alpha 1B subunit, a	GO:0070509 calcium ion import;GO:0070588 calcium ion transmembrane transport;GO:0006816 calcium ion transport	0.0	0.0	0.0	0.0	0.0	0.0	0.0	0.0	0.0	0.0	0.0	0.0	0.0	0.0	0.0	0.0	0.0	0.0	0.0	0.0
ENSDARG00000061168	555838	ensembl_gene_id	D. rerio	555838	D. rerio	dhx34	DEAH (Asp-Glu-Ala-His) box polypeptide 34	GO:0000184 nuclear-transcribed mRNA catabolic process, nonsense-mediated decay;GO:0000956 nuclear-transcribed mRNA catabolic process;GO:0006402 mRNA catabolic process	0.0	0.0	0.0	0.0	0.0	0.0	0.0	0.0	0.0	0.0	0.0	0.0	0.0	0.0	0.0	0.0	0.0	0.0	0.0	0.0
ENSDARG00000060983	767654	ensembl_gene_id	D. rerio	767654	D. rerio	smyd4	SET and MYND domain containing 4	GO:0008150 biological_process	0.0	0.0	0.0	0.0	0.0	0.0	0.0	0.0	0.0	0.0	0.0	0.0	0.0	0.0	0.0	0.0	0.0	0.0	0.0	0.0
ENSDARG00000018460	560384	ensembl_gene_id	D. rerio	560384	D. rerio	mbnl2	muscleblind-like splicing regulator 2	GO:0000381 regulation of alternative mRNA splicing, via spliceosome;GO:0000380 alternative mRNA splicing, via spliceosome;GO:0048747 muscle fiber development	0.0	0.0	0.0	0.0	0.0	0.0	0.0	1.0	0.0	0.0	0.0	0.0	0.0	0.0	0.0	0.0	0.0	0.0	0.0	0.0
ENSDARG00000095584						None	None	None	nan	nan	nan	nan	nan	nan	nan	nan	nan	nan	nan	nan	nan	nan	nan	nan	nan	nan	nan	nan
ENSDARG00000098782	447855	ensembl_gene_id	D. rerio	447855	D. rerio	cratb	carnitine O-acetyltransferase b	GO:0019254 carnitine metabolic process, CoA-linked;GO:0009437 carnitine metabolic process;GO:0006577 amino-acid betaine metabolic process	0.0	0.0	0.0	0.0	0.0	0.0	0.0	0.0	0.0	0.0	0.0	0.0	0.0	0.0	0.0	0.0	0.0	0.0	0.0	0.0
ENSDARG00000021082	266638	ensembl_gene_id	D. rerio	266638	D. rerio	sec31a	SEC31 homolog A, COPII coat complex component	GO:0090110 cargo loading into COPII-coated vesicle;GO:0090114 COPII-coated vesicle budding;GO:0035459 cargo loading into vesicle	0.0	0.0	0.0	0.0	0.0	0.0	0.0	0.0	0.0	0.0	0.0	0.0	0.0	0.0	0.0	0.0	0.0	0.0	0.0	0.0
ENSDARG00000010411	406671	ensembl_gene_id	D. rerio	406671	D. rerio	epn1	epsin 1	GO:0008150 biological_process	0.0	0.0	0.0	0.0	0.0	0.0	0.0	0.0	0.0	0.0	0.0	0.0	0.0	0.0	0.0	0.0	0.0	0.0	0.0	0.0
ENSDARG00000097890	100332610	ensembl_gene_id	D. rerio	100332610	D. rerio	si:ch1073-100f3.2	si:ch1073-100f3.2	GO:0071423 malate transmembrane transport;GO:0071422 succinate transmembrane transport;GO:0015729 oxaloacetate transport	0.0	0.0	0.0	0.0	0.0	0.0	0.0	0.0	0.0	0.0	0.0	0.0	0.0	0.0	0.0	0.0	0.0	0.0	0.0	0.0
ENSDARG00000099183	799903	ensembl_gene_id	D. rerio	799903	D. rerio	fkbp10a	FKBP prolyl isomerase 10a		0.0	0.0	0.0	0.0	0.0	0.0	0.0	0.0	0.0	0.0	0.0	0.0	0.0	0.0	0.0	0.0	0.0	0.0	0.0	0.0
ENSDARG00000094977	795944	ensembl_gene_id	D. rerio	795944	D. rerio	si:ch211-156j22.4	si:ch211-156j22.4		0.0	0.0	0.0	0.0	0.0	0.0	0.0	0.0	0.0	0.0	0.0	0.0	0.0	0.0	0.0	0.0	0.0	0.0	0.0	0.0
ENSDARG00000027428	541352	ensembl_gene_id	D. rerio	541352	D. rerio	rpp30	ribonuclease P/MRP 30 subunit	GO:0008033 tRNA processing;GO:0006399 tRNA metabolic process;GO:0034470 ncRNA processing	0.0	0.0	0.0	0.0	0.0	0.0	0.0	0.0	0.0	0.0	0.0	0.0	0.0	0.0	0.0	0.0	0.0	0.0	0.0	0.0
ENSDARG00000012397	541552	ensembl_gene_id	D. rerio	541552	D. rerio	eya4	EYA transcriptional coactivator and phosphatase 4	GO:0048923 posterior lateral line neuromast hair cell differentiation;GO:0048919 posterior lateral line neuromast development;GO:0048886 neuromast hair cell differentiation	1.0	0.0	1.0	1.0	0.0	0.0	0.0	0.0	0.0	0.0	0.0	0.0	0.0	0.0	1.0	0.0	0.0	0.0	0.0	0.0
ENSDARG00000070428	100151181	ensembl_gene_id	D. rerio	100151181	D. rerio	si:dkey-239n17.4	si:dkey-239n17.4		0.0	0.0	0.0	0.0	0.0	0.0	0.0	0.0	0.0	0.0	0.0	0.0	0.0	0.0	0.0	0.0	0.0	0.0	0.0	0.0
ENSDARG00000075648	100000009	ensembl_gene_id	D. rerio	100000009	D. rerio	sema5bb	sema domain, seven thrombospondin repeats (type 1 and type 1-like), transmembrane domain (TM) and short cytoplasmic domain, (semaphorin) 5Bb	GO:0048843 negative regulation of axon extension involved in axon guidance;GO:0048841 regulation of axon extension involved in axon guidance;GO:1902668 negative regulation of axon guidance	0.0	0.0	0.0	0.0	0.0	0.0	0.0	0.0	0.0	0.0	0.0	0.0	0.0	1.0	0.0	0.0	0.0	0.0	0.0	0.0
ENSDARG00000040027	100319820	ensembl_gene_id	D. rerio	100319820	D. rerio	osbpl10b	oxysterol binding protein-like 10b	GO:0006869 lipid transport;GO:0010876 lipid localization;GO:0071702 organic substance transport	0.0	0.0	0.0	0.0	0.0	0.0	0.0	0.0	0.0	0.0	0.0	0.0	0.0	0.0	0.0	0.0	0.0	0.0	0.0	0.0
ENSDARG00000090552	556585	ensembl_gene_id	D. rerio	556585	D. rerio	si:dkey-7j14.6	si:dkey-7j14.6		0.0	0.0	0.0	0.0	0.0	0.0	0.0	0.0	0.0	0.0	0.0	0.0	0.0	0.0	0.0	0.0	1.0	0.0	0.0	0.0
ENSDARG00000102056	562786	ensembl_gene_id	D. rerio	562786	D. rerio	svild	supervillin d	GO:0007010 cytoskeleton organization;GO:0006996 organelle organization;GO:0016043 cellular component organization	0.0	0.0	0.0	0.0	0.0	0.0	0.0	0.0	0.0	0.0	0.0	0.0	0.0	0.0	0.0	0.0	0.0	0.0	0.0	0.0
ENSDARG00000031496	100332265	ensembl_gene_id	D. rerio	100332265	D. rerio	ap1ar	adaptor related protein complex 1 associated regulatory protein	GO:0034315 regulation of Arp2/3 complex-mediated actin nucleation;GO:0048203 vesicle targeting, trans-Golgi to endosome;GO:0051125 regulation of actin nucleation	0.0	1.0	0.0	0.0	0.0	0.0	0.0	0.0	0.0	0.0	0.0	0.0	0.0	1.0	0.0	0.0	0.0	0.0	0.0	0.0
ENSDARG00000101888	100334608	ensembl_gene_id	D. rerio	100334608	D. rerio	oscp1b	organic solute carrier partner 1b		0.0	0.0	0.0	0.0	0.0	0.0	0.0	0.0	0.0	0.0	0.0	0.0	0.0	0.0	0.0	0.0	0.0	0.0	0.0	0.0
ENSDARG00000074759	568087	ensembl_gene_id	D. rerio	568087	D. rerio	ccar1	cell division cycle and apoptosis regulator 1	GO:0006355 regulation of transcription, DNA-templated;GO:1903506 regulation of nucleic acid-templated transcription;GO:0006351 transcription, DNA-templated	0.0	0.0	0.0	0.0	0.0	0.0	0.0	0.0	0.0	0.0	0.0	0.0	0.0	0.0	0.0	0.0	0.0	0.0	0.0	0.0
ENSDARG00000040178	436707	ensembl_gene_id	D. rerio	436707	D. rerio	havcr1	hepatitis A virus cellular receptor 1	GO:0060097 cytoskeletal rearrangement involved in phagocytosis, engulfment;GO:0043652 engulfment of apoptotic cell;GO:0043277 apoptotic cell clearance	0.0	0.0	0.0	0.0	0.0	0.0	0.0	0.0	0.0	0.0	0.0	0.0	0.0	0.0	0.0	0.0	0.0	0.0	0.0	0.0
ENSDARG00000042839	503603	ensembl_gene_id	D. rerio	503603	D. rerio	dph6	diphthamine biosynthesis 6	GO:0017183 peptidyl-diphthamide biosynthetic process from peptidyl-histidine;GO:1900247 regulation of cytoplasmic translational elongation;GO:0017182 peptidyl-diphthamide metabolic process	0.0	0.0	0.0	0.0	0.0	0.0	0.0	0.0	0.0	0.0	0.0	0.0	0.0	0.0	0.0	0.0	0.0	0.0	0.0	0.0
ENSDARG00000019950	555728	ensembl_gene_id	D. rerio	555728	D. rerio	carf	calcium responsive transcription factor	GO:0061400 positive regulation of transcription from RNA polymerase II promoter in response to calcium ion;GO:0035865 cellular response to potassium ion;GO:1901522 positive regulation of transcription from RNA polymerase II promoter involved in cellular response to chemical stimulus	0.0	0.0	0.0	0.0	0.0	0.0	0.0	0.0	0.0	0.0	0.0	0.0	0.0	0.0	0.0	0.0	0.0	0.0	0.0	0.0
ENSDARG00000018918	436934	ensembl_gene_id	D. rerio	436934	D. rerio	rad17	RAD17 checkpoint clamp loader component	GO:0033314 mitotic DNA replication checkpoint;GO:0044818 mitotic G2/M transition checkpoint;GO:0000076 DNA replication checkpoint	1.0	1.0	0.0	0.0	1.0	1.0	0.0	0.0	1.0	0.0	0.0	0.0	0.0	0.0	0.0	0.0	0.0	0.0	0.0	0.0
ENSDARG00000008979	393811	ensembl_gene_id	D. rerio	393811	D. rerio	golga1	golgin A1		0.0	0.0	0.0	0.0	0.0	0.0	0.0	0.0	0.0	0.0	0.0	0.0	0.0	0.0	0.0	0.0	0.0	0.0	0.0	0.0
ENSDARG00000038672	497649	ensembl_gene_id	D. rerio	497649	D. rerio	tcf7	transcription factor 7	GO:0033153 T cell receptor V(D)J recombination;GO:0002681 somatic recombination of T cell receptor gene segments;GO:0002568 somatic diversification of T cell receptor genes	1.0	0.0	0.0	0.0	0.0	0.0	0.0	0.0	0.0	0.0	0.0	1.0	0.0	0.0	0.0	0.0	0.0	0.0	0.0	0.0
ENSDARG00000057315	393729	ensembl_gene_id	D. rerio	393729	D. rerio	rwdd3	RWD domain containing 3	GO:1902073 positive regulation of hypoxia-inducible factor-1alpha signaling pathway;GO:1902071 regulation of hypoxia-inducible factor-1alpha signaling pathway;GO:1900039 positive regulation of cellular response to hypoxia	1.0	0.0	0.0	1.0	0.0	0.0	0.0	0.0	0.0	0.0	0.0	0.0	0.0	0.0	0.0	0.0	0.0	0.0	0.0	0.0
ENSDARG00000010756	777696	ensembl_gene_id	D. rerio	777696	D. rerio	nod2	nucleotide-binding oligomerization domain containing 2	GO:0051607 defense response to virus;GO:0009615 response to virus;GO:0042742 defense response to bacterium	0.0	0.0	0.0	0.0	0.0	0.0	0.0	0.0	0.0	0.0	0.0	0.0	0.0	0.0	0.0	0.0	0.0	0.0	0.0	0.0
ENSDARG00000053222	550449	ensembl_gene_id	D. rerio	550449	D. rerio	asb5b	ankyrin repeat and SOCS box containing 5b	GO:0045732 positive regulation of protein catabolic process;GO:0042176 regulation of protein catabolic process;GO:0009896 positive regulation of catabolic process	0.0	0.0	0.0	0.0	0.0	0.0	0.0	0.0	0.0	0.0	0.0	0.0	0.0	0.0	0.0	0.0	0.0	0.0	0.0	0.0
ENSDARG00000099931	554012	ensembl_gene_id	D. rerio	554012	D. rerio	pcdh1g26	protocadherin 1 gamma 26	GO:0007156 homophilic cell adhesion via plasma membrane adhesion molecules;GO:0098742 cell-cell adhesion via plasma-membrane adhesion molecules;GO:0098609 cell-cell adhesion	0.0	0.0	0.0	0.0	0.0	0.0	0.0	0.0	0.0	0.0	0.0	0.0	0.0	0.0	0.0	0.0	0.0	0.0	0.0	0.0
ENSDARG00000016695	387296	ensembl_gene_id	D. rerio	387296	D. rerio	p2rx1	purinergic receptor P2X, ligand-gated ion channel, 1	GO:0033198 response to ATP;GO:0014074 response to purine-containing compound;GO:0046683 response to organophosphorus	0.0	0.0	0.0	0.0	0.0	0.0	1.0	0.0	0.0	0.0	0.0	0.0	0.0	0.0	0.0	0.0	0.0	0.0	0.0	0.0
ENSDARG00000052113	550460	ensembl_gene_id	D. rerio	550460	D. rerio	hexa	hexosaminidase A (alpha polypeptide)	GO:0005975 carbohydrate metabolic process;GO:0044238 primary metabolic process;GO:0071704 organic substance metabolic process	0.0	0.0	0.0	0.0	0.0	0.0	0.0	0.0	0.0	0.0	1.0	0.0	0.0	0.0	0.0	0.0	0.0	0.0	0.0	0.0
ENSDARG00000062986	791173	ensembl_gene_id	D. rerio	791173	D. rerio	pnpla7a	patatin-like phospholipase domain containing 7a		0.0	0.0	0.0	0.0	0.0	0.0	0.0	0.0	0.0	0.0	0.0	0.0	0.0	0.0	0.0	0.0	0.0	0.0	0.0	0.0
ENSDARG00000004455	373879	ensembl_gene_id	D. rerio	373879	D. rerio	p2rx5	purinergic receptor P2X, ligand-gated ion channel, 5	GO:0033198 response to ATP;GO:0014074 response to purine-containing compound;GO:0046683 response to organophosphorus	0.0	0.0	0.0	0.0	0.0	0.0	1.0	0.0	0.0	0.0	0.0	0.0	0.0	0.0	0.0	0.0	0.0	0.0	0.0	0.0
ENSDARG00000087704	556647	ensembl_gene_id	D. rerio	556647	D. rerio	gfra3	GDNF family receptor alpha 3	GO:0014707 branchiomeric skeletal muscle development;GO:0007519 skeletal muscle tissue development;GO:0060538 skeletal muscle organ development	0.0	0.0	0.0	0.0	0.0	0.0	0.0	0.0	0.0	0.0	0.0	0.0	0.0	0.0	0.0	0.0	0.0	0.0	0.0	0.0
ENSDARG00000077407	768134	ensembl_gene_id	D. rerio	768134	D. rerio	si:dkey-184p18.2	si:dkey-184p18.2	GO:0008150 biological_process	0.0	0.0	0.0	0.0	0.0	0.0	0.0	0.0	0.0	0.0	0.0	0.0	0.0	0.0	0.0	0.0	0.0	0.0	0.0	0.0
ENSDARG00000059931	567869	ensembl_gene_id	D. rerio	567869	D. rerio	hyal2a	hyaluronidase 2a	GO:0005975 carbohydrate metabolic process;GO:0044238 primary metabolic process;GO:0071704 organic substance metabolic process	0.0	0.0	0.0	0.0	0.0	0.0	0.0	0.0	0.0	0.0	1.0	0.0	0.0	0.0	0.0	0.0	0.0	0.0	0.0	0.0
ENSDARG00000043339	449820	ensembl_gene_id	D. rerio	449820	D. rerio	abraxas1	abraxas 1, BRCA1 A complex subunit	GO:0072425 signal transduction involved in G2 DNA damage checkpoint;GO:0072422 signal transduction involved in DNA damage checkpoint;GO:0031572 G2 DNA damage checkpoint	1.0	1.0	1.0	1.0	1.0	1.0	0.0	0.0	0.0	0.0	0.0	0.0	0.0	0.0	1.0	0.0	0.0	0.0	0.0	0.0

## Sheet: Enrichment
GroupID	Category	Term	Description	LogP	Log(q-value)	InTerm_InList	Genes	Symbols
1_Summary	GO Biological Processes	GO:0006281	DNA repair	-5.59264	-1.75481	20/291	192314,393176,393554,393632,403064,406721,436824,436934,449820,492768,503732,541552,555610,564866,572540,100535018,406255,564651,100000984, 797304	dtl,rad9a,trip13,mlh1,atm,rad51b,nsmce1,rad17,abraxas1,cdc7,rtel1,eya4,mcm9,trip12,blm,uimc1,fancl,hltf,armh1,smc6
1_Member	GO Biological Processes	GO:0006281	DNA repair	-5.59264	-1.75481	20/291	192314,393176,393554,393632,403064,406721,436824,436934,449820,492768,503732,541552,555610,564866,572540,100535018,406255,564651,100000984, 797304	dtl,rad9a,trip13,mlh1,atm,rad51b,nsmce1,rad17,abraxas1,cdc7,rtel1,eya4,mcm9,trip12,blm,armh1,smc6
1_Member	GO Biological Processes	GO:0006259	DNA metabolic process	-5.48357	-1.75481	28/476	192314,317740,325530,327253,334386,393176,393554,393632,403064,406721,406805,436824,436932,436934,436999,449820,492353,492768,497649,503536,503732,541552,555610,564866,566362,572540,751761,100333576	dtl,pola1,zswim7,hdac10,mbd1b,rad9a,trip13,mlh1,atm,rad51b,nvl,nsmce1,rnaseh1,rad17,wdhd1,abraxas1,ddx11,cdc7,tcf7,rbbp8,rtel1,eya4,mcm9,trip12,tinf2,blm,fam168a,mcm8
1_Member	GO Biological Processes	GO:0006310	DNA recombination	-4.34289	-1.02534	13/155	325530,327253,393554,393632,406721,436824,492768,497649,503536,503732,555610,572540,100333576	zswim7,hdac10,trip13,mlh1,rad51b,nsmce1,cdc7,tcf7,rbbp8,rtel1,mcm9,blm,mcm8,
1_Member	GO Biological Processes	GO:0006974	cellular response to DNA damage stimulus	-4.02837	-0.99401	22/398	192314,325530,393176,393554,393632,403064,406721,436824,436934,436999,449820,492353,492768,503536,503732,541552,554046,555610,564866,572540,751761,100333576	dtl,zswim7,rad9a,trip13,mlh1,atm,rad51b,nsmce1,rad17,wdhd1,abraxas1,ddx11,cdc7,rbbp8,rtel1,eya4,phkg1b,mcm9,trip12,blm,fam168a,mcm8
1_Member	GO Biological Processes	GO:0006302	double-strand break repair	-3.85535	-0.967094	14/128	325530,393554,406721,436824,449820,492768,503536,555610,564866,572540,100333576, 100535018,406255,564651	zswim7,trip13,rad51b,nsmce1,abraxas1,cdc7,rbbp8,mcm9,trip12,blm,mcm8,uimc1,fancl，hltf
1_Member	GO Biological Processes	GO:0000724	double-strand break repair via homologous recombination	-3.54293	-0.830757	8/76	325530,406721,436824,492768,503536,555610,572540,100333576	zswim7,rad51b,nsmce1,cdc7,rbbp8,mcm9,blm,mcm8	0
1_Member	GO Biological Processes	GO:0000725	recombinational repair	-3.54293	-0.830757	8/76	325530,406721,436824,492768,503536,555610,572540,100333576	zswim7,rad51b,nsmce1,cdc7,rbbp8,mcm9,blm,mcm8
1_Member	GO Biological Processes	GO:0033554	cellular response to stress	-3.38489	-0.728459	32/756	192314,325488,325530,393176,393554,393632,393729,403052,403064,406721,436824,436934,436999,449820,492353,492768,503536,503732,541552,553575,554046,555610,555643,556523,558281,559725,564866,568412,568951,572540,751761,100333576	dtl,map3k4,zswim7,rad9a,trip13,mlh1,rwdd3,map2k4a,atm,rad51b,nsmce1,rad17,wdhd1,abraxas1,ddx11,cdc7,rbbp8,rtel1,eya4,gsr,phkg1b,mcm9,hnrnpm,sh3rf1,map4k3a,tnfrsf19,trip12,si:ch211-45c16.2,map2k4b,blm,fam168a,mcm8
1_Member	GO Biological Processes	GO:0006260	DNA replication	-2.63665	-0.342622	9/128	192314,317740,436932,436999,492353,503732,555610,572540,100333576	dtl,pola1,rnaseh1,wdhd1,ddx11,rtel1,mcm9,blm,mcm8
2_Summary	GO Biological Processes	GO:0022402	Mitosis process	-5.31208	-1.75481	28/486	30453,192314,259194,317740,322694,323597,334932,393176,393554,393632,394025,403064,404604,405834,406747,436934,449820,492353,497565,553300,554046,555606,556103,557463,564533,564600,565969,567100,394086,415215,436865,553265,566287,570275,794500,335339,559407,565515,567045,100334507,393896,503946,556762,558456,560419,564866,569081,570147,777729,100149766,100332265,360145,436999,767809,100334259	kifc1,dtl,prc1a,pola1,sept6,ewsr1a,mdm4,rad9a,trip13,mlh1,nek2,atm,clasp2,ntmt1,sass6,rad17,abraxas1,ddx11,ddias,dchs1b,phkg1b,bora,dync1li1,cep170aa,stag1a,sept12,cdc14ab,kiz,hook2,fgfr1op,ska1,tbcd,phldb1a,phldb1b,map7d3,mak,tekt4,wdr35,kif16bb,kif16ba,dnm1l,fhod1,add3a,jarid2b,abitram,trip12,rerea,add2,kank1a,tmod1,ap1ar,mxc,wdhd1,runx1t1,cntrl,
2_Member	GO Biological Processes	GO:0022402	Mitosis process	-5.31208	-1.75481	28/486	30453,192314,259194,317740,322694,323597,334932,393176,393554,393632,394025,403064,404604,405834,406747,436934,449820,492353,497565,553300,554046,555606,556103,557463,564533,564600,565969,567100	kifc1,dtl,prc1a,pola1,sept6,ewsr1a,mdm4,rad9a,trip13,mlh1,nek2,atm,clasp2,ntmt1,sass6,rad17,abraxas1,ddx11,ddias,dchs1b,phkg1b,bora,dync1li1,cep170aa,stag1a,sept12,cdc14ab,kiz
2_Member	GO Biological Processes	GO:0000226	microtubule cytoskeleton organization	-4.36594	-1.02534	18/324	567833,568152,100000342,406747,394025,561887,560147,321709,562077,767769,30453,415215,436865,100334507,100003770,565515,565969, 558702	Maptb,Agbl2,mapta,sass6,pcm1,lrrcc1,nek2,sfi1,clasp1a,cep44,kifc1,fgfrlop,ska1,kif16ba,mylk5,wdr35,cdc14ab,ttll4
2_Member	GO Biological Processes	GO:0007052	mitotic spindle organization	-4.24495	-1.02534	13/45	100003770,30453,404604,406747，561887,767769,321709, 560147,415215,562077，100334507, 436865, 565515	mylk5,kifc1,clasp2,sass6,lrrcc1,cep44,pcm1,sfi1,fgfrlop,clasp1a,kif16ba,ska1,wdr35
2_Member	GO Biological Processes	GO:0007017	microtubule-based process	-4.15664	-1.02534	25/475	30453,259194,323597,335339,394025,394086,404604,405834,406747,415215,436865,553265,553300,555606,556103,557463,559407,565515,565969,566287,567045,567100,570275,794500,100334507	kifc1,prc1a,ewsr1a,mak,nek2,hook2,clasp2,ntmt1,sass6,fgfr1op,ska1,tbcd,dchs1b,bora,dync1li1,cep170aa,tekt4,wdr35,cdc14ab,phldb1a,kif16bb,kiz,phldb1b,map7d3,kif16ba
2_Member	GO Biological Processes	GO:0007051	spindle organization	-4.01964	-0.99401	9/83	30453,323597,394025,404604,405834,406747,555606,556103,567100	kifc1,ewsr1a,nek2,clasp2,ntmt1,sass6,bora,dync1li1,kiz
2_Member	GO Biological Processes	GO:1902850	microtubule cytoskeleton organization involved in mitosis	-3.22496	-0.621937	7/65	30453,323597,394025,404604,406747,555606,556103	kifc1,ewsr1a,nek2,clasp2,sass6,bora,dync1li1
2_Member	GO Biological Processes	GO:0033043	regulation of organelle organization	-2.91779	-0.475993	21/449	323597,393554,393896,394025,404604,436865,503946,555606,556103,556762,558456,560419,564866,565969,566287,569081,570147,570275,777729,100149766,100332265	ewsr1a,trip13,dnm1l,nek2,clasp2,ska1,fhod1,bora,dync1li1,add3a,jarid2b,abitram,trip12,cdc14ab,phldb1a,rerea,add2,phldb1b,kank1a,tmod1,ap1ar
2_Member	GO Biological Processes	GO:1903047	mitotic cell cycle process	-2.85027	-0.459849	15/276	30453,192314,317740,323597,393176,394025,403064,404604,406747,436934,553300,554046,555606,556103,565969	kifc1,dtl,pola1,ewsr1a,rad9a,nek2,atm,clasp2,sass6,rad17,dchs1b,phkg1b,bora,dync1li1,cdc14ab
2_Member	GO Biological Processes	GO:0051493	regulation of cytoskeleton organization	-2.76888	-0.424689	14/253	394025,404604,436865,503946,555606,556103,556762,560419,566287,570147,570275,777729,100149766,100332265	nek2,clasp2,ska1,fhod1,bora,dync1li1,add3a,abitram,phldb1a,add2,phldb1b,kank1a,tmod1,ap1ar
2_Member	GO Biological Processes	GO:0070507	regulation of microtubule cytoskeleton organization	-2.68939	-0.378769	7/80	394025,404604,436865,555606,556103,566287,570275	nek2,clasp2,ska1,bora,dync1li1,phldb1a,phldb1b
2_Member	GO Biological Processes	GO:0048285	organelle fission	-2.50571	-0.261631	11/186	30453,323597,360145,393554,393632,393896,394025,404604,406747,555606,565969	kifc1,ewsr1a,mxc,trip13,mlh1,dnm1l,nek2,clasp2,sass6,bora,cdc14ab
2_Member	GO Biological Processes	GO:0032886	regulation of microtubule-based process	-2.48219	-0.261631	7/87	394025,404604,436865,555606,556103,566287,570275	nek2,clasp2,ska1,bora,dync1li1,phldb1a,phldb1b
2_Member	GO Biological Processes	GO:0000278	mitotic cell cycle	-2.27781	-0.151907	20/476	30453,192314,317740,323597,393176,394025,403064,404604,406747,436865,436934,436999,497565,553300,554046,555606,556103,565969,767809,100334259	kifc1,dtl,pola1,ewsr1a,rad9a,nek2,atm,clasp2,sass6,ska1,rad17,wdhd1,ddias,dchs1b,phkg1b,bora,dync1li1,cdc14ab,runx1t1,cntrl
2_Member	GO Biological Processes	GO:0051783	regulation of nuclear division	-2.15806	-0.0631896	5/54	323597,393554,394025,555606,565969	ewsr1a,trip13,nek2,bora,cdc14ab
2_Member	GO Biological Processes	GO:0000280	nuclear division	-2.04069	-0.0019397	9/158	30453,323597,393554,393632,394025,404604,406747,555606,565969	kifc1,ewsr1a,trip13,mlh1,nek2,clasp2,sass6,bora,cdc14ab
2_Member	GO Biological Processes	GO:0090307	mitotic spindle assembly	-2.02364	0	3/20	30453,323597,394025	kifc1,ewsr1a,nek2
3_Summary	GO Biological Processes	GO:0051276	chromosome organization	-4.18547	-1.02534	28/561	323597,324822,334386,393554,393632,393789,403064,445099,445251,449820,492353,492812,503731,503732,541552,553502,555517,558456,562889,564533,564866,566362,568161,568877,569081,569589,572540,100005761,327253	ewsr1a,actr6,mbd1b,trip13,mlh1,hdac9b,atm,suds3,carm1,abraxas1,ddx11,nap1l4b,kat5b,rtel1,eya4,mis18a,kat2a,jarid2b,brms1lb,stag1a,trip12,tinf2,arid1ab,hdac4,rerea,arid1b,blm,ehmt1a,hdac10
3_Member	GO Biological Processes	GO:0051276	chromosome organization	-4.18547	-1.02534	28/561	323597,324822,334386,393554,393632,393789,403064,445099,445251,449820,492353,492812,503731,503732,541552,553502,555517,558456,562889,564533,564866,566362,568161,568877,569081,569589,572540,100005761	ewsr1a,actr6,mbd1b,trip13,mlh1,hdac9b,atm,suds3,carm1,abraxas1,ddx11,nap1l4b,kat5b,rtel1,eya4,mis18a,kat2a,jarid2b,brms1lb,stag1a,trip12,tinf2,arid1ab,hdac4,rerea,arid1b,blm,ehmt1a
3_Member	GO Biological Processes	GO:0006325	chromatin organization	-3.94922	-0.99401	21/375	324822,334386,393789,403064,445099,445251,449820,492353,492812,503731,541552,553502,555517,558456,562889,564866,568161,568877,569081,569589,100005761	actr6,mbd1b,hdac9b,atm,suds3,carm1,abraxas1,ddx11,nap1l4b,kat5b,eya4,mis18a,kat2a,jarid2b,brms1lb,trip12,arid1ab,hdac4,rerea,arid1b,ehmt1a
3_Member	GO Biological Processes	GO:0016569	covalent chromatin modification	-3.63671	-0.865038	13/182	334386,403064,445099,445251,503731,541552,555517,558456,562889,564866,568877,569081,100005761	mbd1b,atm,suds3,carm1,kat5b,eya4,kat2a,jarid2b,brms1lb,trip12,hdac4,rerea,ehmt1a
3_Member	GO Biological Processes	GO:0016570	histone modification	-3.19628	-0.609054	12/177	403064,445099,445251,503731,541552,555517,558456,562889,564866,568877,569081,100005761	atm,suds3,carm1,kat5b,eya4,kat2a,jarid2b,brms1lb,trip12,hdac4,rerea,ehmt1a
3_Member	GO Biological Processes	GO:0098732	macromolecule deacylation	-2.4583	-0.249989	5/46	327253,445099,562889,568877,569081	hdac10,suds3,brms1lb,hdac4,rerea
3_Member	GO Biological Processes	GO:0016575	histone deacetylation	-2.32205	-0.174157	4/31	445099,562889,568877,569081	suds3,brms1lb,hdac4,rerea
3_Member	GO Biological Processes	GO:0006476	protein deacetylation	-2.0047	0	4/38	445099,562889,568877,569081	suds3,brms1lb,hdac4,rerea
4_Summary	GO Biological Processes	GO:0080135	regulation of cellular response to stress	-3.97897	-0.99401	11/124	393729,403052,436824,449820,541552,556523,559725,564866,568412,568951,751761,30705,325488,406622,406805,555606,558281	rwdd3,map2k4a,nsmce1,abraxas1,eya4,sh3rf1,tnfrsf19,trip12,si:ch211-45c16.2,map2k4b,fam168a,fgfr1a,map3k4,dcun1d5,nvl,bora,map4k3a
4_Member	GO Biological Processes	GO:0080135	regulation of cellular response to stress	-3.97897	-0.99401	11/124	393729,403052,436824,449820,541552,556523,559725,564866,568412,568951,751761	rwdd3,map2k4a,nsmce1,abraxas1,eya4,sh3rf1,tnfrsf19,trip12,si:ch211-45c16.2,map2k4b,fam168a
4_Member	GO Biological Processes	GO:0046330	positive regulation of JNK cascade	-3.88602	-0.967094	5/23	403052,556523,559725,568412,568951	map2k4a,sh3rf1,tnfrsf19,si:ch211-45c16.2,map2k4b
4_Member	GO Biological Processes	GO:0032874	positive regulation of stress-activated MAPK cascade	-3.7036	-0.899656	5/25	403052,556523,559725,568412,568951	map2k4a,sh3rf1,tnfrsf19,si:ch211-45c16.2,map2k4b
4_Member	GO Biological Processes	GO:0070304	positive regulation of stress-activated protein kinase signaling cascade	-3.7036	-0.899656	5/25	403052,556523,559725,568412,568951	map2k4a,sh3rf1,tnfrsf19,si:ch211-45c16.2,map2k4b
4_Member	GO Biological Processes	GO:0046328	regulation of JNK cascade	-2.99699	-0.475993	5/35	403052,556523,559725,568412,568951	map2k4a,sh3rf1,tnfrsf19,si:ch211-45c16.2,map2k4b
4_Member	GO Biological Processes	GO:0032872	regulation of stress-activated MAPK cascade	-2.83148	-0.459849	5/38	403052,556523,559725,568412,568951	map2k4a,sh3rf1,tnfrsf19,si:ch211-45c16.2,map2k4b
4_Member	GO Biological Processes	GO:0070302	regulation of stress-activated protein kinase signaling cascade	-2.83148	-0.459849	5/38	403052,556523,559725,568412,568951	map2k4a,sh3rf1,tnfrsf19,si:ch211-45c16.2,map2k4b
4_Member	GO Biological Processes	GO:0007254	JNK cascade	-2.72971	-0.394293	5/40	403052,556523,559725,568412,568951	map2k4a,sh3rf1,tnfrsf19,si:ch211-45c16.2,map2k4b
4_Member	GO Biological Processes	GO:0051403	stress-activated MAPK cascade	-2.5004	-0.261631	5/45	403052,556523,559725,568412,568951	map2k4a,sh3rf1,tnfrsf19,si:ch211-45c16.2,map2k4b
4_Member	GO Biological Processes	GO:0007257	activation of JUN kinase activity	-2.47647	-0.261631	3/14	403052,568412,568951	map2k4a,si:ch211-45c16.2,map2k4b
4_Member	GO Biological Processes	GO:0043507	positive regulation of JUN kinase activity	-2.47647	-0.261631	3/14	403052,568412,568951	map2k4a,si:ch211-45c16.2,map2k4b
4_Member	GO Biological Processes	GO:0051347	positive regulation of transferase activity	-2.29635	-0.165056	9/144	30705,325488,403052,406622,406805,555606,558281,568412,568951	fgfr1a,map3k4,map2k4a,dcun1d5,nvl,bora,map4k3a,si:ch211-45c16.2,map2k4b
4_Member	GO Biological Processes	GO:0031098	stress-activated protein kinase signaling cascade	-2.27101	-0.150433	7/95	325488,403052,556523,558281,559725,568412,568951	map3k4,map2k4a,sh3rf1,map4k3a,tnfrsf19,si:ch211-45c16.2,map2k4b
4_Member	GO Biological Processes	GO:0043506	regulation of JUN kinase activity	-2.22659	-0.121622	3/17	403052,568412,568951	map2k4a,si:ch211-45c16.2,map2k4b
5_Summary	GO Biological Processes	GO:0000077	DNA damage checkpoint	-3.74749	-0.899656	6/38	192314,393176,403064,436934,449820,554046,259194,323597,334932,393554,394025,555606,556103,565969,497565	dtl,rad9a,atm,rad17,abraxas1,phkg1b,prc1a,ewsr1a,mdm4,trip13,nek2,bora,dync1li1,cdc14ab,ddias
5_Member	GO Biological Processes	GO:0000077	DNA damage checkpoint	-3.74749	-0.899656	6/38	192314,393176,403064,436934,449820,554046	dtl,rad9a,atm,rad17,abraxas1,phkg1b
5_Member	GO Biological Processes	GO:0010564	regulation of cell cycle process	-3.44705	-0.755087	12/166	192314,259194,323597,334932,393554,394025,403064,436934,449820,555606,556103,565969	dtl,prc1a,ewsr1a,mdm4,trip13,nek2,atm,rad17,abraxas1,bora,dync1li1,cdc14ab
5_Member	GO Biological Processes	GO:0045786	negative regulation of cell cycle	-3.38264	-0.728459	11/145	192314,334932,393176,393554,394025,403064,436934,449820,497565,554046,565969	dtl,mdm4,rad9a,trip13,nek2,atm,rad17,abraxas1,ddias,phkg1b,cdc14ab
5_Member	GO Biological Processes	GO:0031570	DNA integrity checkpoint	-3.33465	-0.6982	6/45	192314,393176,403064,436934,449820,554046	dtl,rad9a,atm,rad17,abraxas1,phkg1b
5_Member	GO Biological Processes	GO:0000075	cell cycle checkpoint	-2.7856	-0.432457	7/77	192314,393176,393554,403064,436934,449820,554046	dtl,rad9a,trip13,atm,rad17,abraxas1,phkg1b
5_Member	GO Biological Processes	GO:0044774	mitotic DNA integrity checkpoint	-2.5452	-0.274244	4/27	192314,393176,436934,554046	dtl,rad9a,rad17,phkg1b
5_Member	GO Biological Processes	GO:0010948	negative regulation of cell cycle process	-2.52457	-0.268338	6/64	192314,334932,393554,394025,436934,449820	dtl,mdm4,trip13,nek2,rad17,abraxas1
5_Member	GO Biological Processes	GO:1902749	regulation of cell cycle G2/M phase transition	-2.32205	-0.174157	4/31	192314,403064,436934,449820	dtl,atm,rad17,abraxas1
5_Member	GO Biological Processes	GO:0044839	cell cycle G2/M phase transition	-2.04546	-0.00229638	4/37	192314,403064,436934,449820	dtl,atm,rad17,abraxas1
6_Summary	KEGG Pathway	dre03440	Homologous recombination	-3.62067	-0.865038	6/40	403064,406721,449820,503536,572540,100535018,436934,100037336,565164	atm,rad51b,abraxas1,rbbp8,blm,uimc1,rad17,rfc1,apbb1
6_Member	KEGG Pathway	dre03440	Homologous recombination	-3.62067	-0.865038	6/40	403064,406721,449820,503536,572540,100535018	atm,rad51b,abraxas1,rbbp8,blm,uimc1
6_Member	Reactome Gene Sets	R-DRE-5685938	HDR through Single Strand Annealing (SSA)	-3.23501	-0.621937	4/18	403064,436934,503536,572540	atm,rad17,rbbp8,blm
6_Member	Reactome Gene Sets	R-DRE-5693567	HDR through Homologous Recombination (HRR) or Single Strand Annealing (SSA)	-3.11717	-0.545176	5/33	403064,436934,503536,572540,100037336	atm,rad17,rbbp8,blm,rfc1
6_Member	Reactome Gene Sets	R-DRE-5693607	Processing of DNA double-strand break ends	-2.96664	-0.475993	4/21	403064,436934,503536,572540	atm,rad17,rbbp8,blm
6_Member	Reactome Gene Sets	R-DRE-5693538	Homology Directed Repair	-2.93997	-0.475993	5/36	403064,436934,503536,572540,100037336	atm,rad17,rbbp8,blm,rfc1
6_Member	Reactome Gene Sets	R-DRE-5693579	Homologous DNA Pairing and Strand Exchange	-2.92958	-0.475993	3/10	403064,503536,572540	atm,rbbp8,blm
6_Member	Reactome Gene Sets	R-DRE-5693616	Presynaptic phase of homologous DNA pairing and strand exchange	-2.92958	-0.475993	3/10	403064,503536,572540	atm,rbbp8,blm
6_Member	Reactome Gene Sets	R-DRE-5685942	HDR through Homologous Recombination (HRR)	-2.88713	-0.475993	4/22	403064,503536,572540,100037336	atm,rbbp8,blm,rfc1
6_Member	Reactome Gene Sets	R-DRE-5693537	Resolution of D-Loop Structures	-2.68076	-0.378769	3/12	403064,503536,572540	atm,rbbp8,blm
6_Member	Reactome Gene Sets	R-DRE-5693568	Resolution of D-loop Structures through Holliday Junction Intermediates	-2.68076	-0.378769	3/12	403064,503536,572540	atm,rbbp8,blm
6_Member	Reactome Gene Sets	R-DRE-5693532	DNA Double-Strand Break Repair	-2.33017	-0.174157	6/70	403064,436934,503536,565164,572540,100037336	atm,rad17,rbbp8,apbb1,blm,rfc1
7_Summary	GO Biological Processes	GO:0033198	response to ATP	-3.07726	-0.526097	3/9	373879,387296,387298	p2rx5,p2rx1,p2rx7
7_Member	GO Biological Processes	GO:0033198	response to ATP	-3.07726	-0.526097	3/9	373879,387296,387298	p2rx5,p2rx1,p2rx7
7_Member	GO Biological Processes	GO:0014074	response to purine-containing compound	-2.22659	-0.121622	3/17	373879,387296,387298	p2rx5,p2rx1,p2rx7
7_Member	GO Biological Processes	GO:0046683	response to organophosphorus	-2.22659	-0.121622	3/17	373879,387296,387298	p2rx5,p2rx1,p2rx7
8_Summary	GO Biological Processes	GO:1903311	regulation of mRNA metabolic process	-3.06912	-0.526097	10/134	324302,368925,386630,393388,494133,555643,560384,560874,567027,767696	rbm5,srsf3a,tardbpl,tra2a,srsf6b,hnrnpm,mbnl2,tnrc6c1,mbnl3,mbnl1
8_Member	GO Biological Processes	GO:1903311	regulation of mRNA metabolic process	-3.06912	-0.526097	10/134	324302,368925,386630,393388,494133,555643,560384,560874,567027,767696	rbm5,srsf3a,tardbpl,tra2a,srsf6b,hnrnpm,mbnl2,tnrc6c1,mbnl3,mbnl1
8_Member	GO Biological Processes	GO:0048024	regulation of mRNA splicing, via spliceosome	-2.92172	-0.475993	7/73	324302,368925,393388,494133,560384,567027,767696	rbm5,srsf3a,tra2a,srsf6b,mbnl2,mbnl3,mbnl1
8_Member	GO Biological Processes	GO:0000381	regulation of alternative mRNA splicing, via spliceosome	-2.70533	-0.378769	6/59	324302,368925,494133,560384,567027,767696	rbm5,srsf3a,srsf6b,mbnl2,mbnl3,mbnl1
8_Member	GO Biological Processes	GO:0000380	alternative mRNA splicing, via spliceosome	-2.55926	-0.280744	6/63	324302,368925,494133,560384,567027,767696	rbm5,srsf3a,srsf6b,mbnl2,mbnl3,mbnl1
8_Member	GO Biological Processes	GO:0050684	regulation of mRNA processing	-2.48219	-0.261631	7/87	324302,368925,393388,494133,560384,567027,767696	rbm5,srsf3a,tra2a,srsf6b,mbnl2,mbnl3,mbnl1
8_Member	GO Biological Processes	GO:0043484	regulation of RNA splicing	-2.37348	-0.202412	7/91	324302,368925,393388,494133,560384,567027,767696	rbm5,srsf3a,tra2a,srsf6b,mbnl2,mbnl3,mbnl1
9_Summary	Reactome Gene Sets	R-DRE-69620	Cell Cycle Checkpoints	-2.98348	-0.475993	8/92	403064,404604,436865,436934,492768,556103,100049158,100333576,317740,394025,553502,565969,100037336	atm,clasp2,ska1,rad17,cdc7,dync1li1,pkmyt1,mcm8,pola1,nek2,mis18a,cdc14ab,rfc1
9_Member	Reactome Gene Sets	R-DRE-69620	Cell Cycle Checkpoints	-2.98348	-0.475993	8/92	403064,404604,436865,436934,492768,556103,100049158,100333576	atm,clasp2,ska1,rad17,cdc7,dync1li1,pkmyt1,mcm8
9_Member	Reactome Gene Sets	R-DRE-69481	G2/M Checkpoints	-2.37446	-0.202412	4/30	436934,492768,100049158,100333576	rad17,cdc7,pkmyt1,mcm8
9_Member	Reactome Gene Sets	R-DRE-1640170	Cell Cycle	-2.33578	-0.174157	13/253	317740,394025,403064,404604,436865,436934,492768,553502,556103,565969,100037336,100049158,100333576	pola1,nek2,atm,clasp2,ska1,rad17,cdc7,mis18a,dync1li1,cdc14ab,rfc1,pkmyt1,mcm8
9_Member	Reactome Gene Sets	R-DRE-68962	Activation of the pre-replicative complex	-2.08708	-0.0117373	3/19	317740,492768,100333576	pola1,cdc7,mcm8
9_Member	Reactome Gene Sets	R-DRE-176187	Activation of ATR in response to replication stress	-2.02364	0	3/20	436934,492768,100333576	rad17,cdc7,mcm8
10_Summary	GO Biological Processes	GO:0051301	cell division	-2.89721	-0.475993	13/218	259194,322694,393694,404604,406747,436865,503536,553300,555606,564600,564788,565969,100334259	prc1a,sept6,cdc123,clasp2,sass6,ska1,rbbp8,dchs1b,bora,sept12,ttc19,cdc14ab,cntrl
10_Member	GO Biological Processes	GO:0051301	cell division	-2.89721	-0.475993	13/218	259194,322694,393694,404604,406747,436865,503536,553300,555606,564600,564788,565969,100334259	prc1a,sept6,cdc123,clasp2,sass6,ska1,rbbp8,dchs1b,bora,sept12,ttc19,cdc14ab,cntrl
11_Summary	KEGG Pathway	dre00531	Glycosaminoglycan degradation	-2.88713	-0.475993	4/22	550460,559959,563020,567869	hexa,ids,hpse,hyal2a
11_Member	KEGG Pathway	dre00531	Glycosaminoglycan degradation	-2.88713	-0.475993	4/22	550460,559959,563020,567869	hexa,ids,hpse,hyal2a
12_Summary	GO Biological Processes	GO:0030217	T cell differentiation	-2.83148	-0.459849	5/38	30177,497649,555517,556523,569471,30117,641560,337597	ikzf1,tcf7,kat2a,sh3rf1,chd7,spi1b,slc7a7,lgals9l1
12_Member	GO Biological Processes	GO:0030217	T cell differentiation	-2.83148	-0.459849	5/38	30177,497649,555517,556523,569471	ikzf1,tcf7,kat2a,sh3rf1,chd7
12_Member	GO Biological Processes	GO:0002521	leukocyte differentiation	-2.06061	-0.00229638	7/104	30117,30177,497649,555517,556523,569471,641560	spi1b,ikzf1,tcf7,kat2a,sh3rf1,chd7,slc7a7
12_Member	GO Biological Processes	GO:0042110	T cell activation	-2.05024	-0.00229638	6/80	30177,337597,497649,555517,556523,569471	ikzf1,lgals9l1,tcf7,kat2a,sh3rf1,chd7
13_Summary	GO Biological Processes	GO:0009303	rRNA transcription	-2.79849	-0.436204	3/11	449647,492353,569471	taf1b,ddx11,chd7
13_Member	GO Biological Processes	GO:0009303	rRNA transcription	-2.79849	-0.436204	3/11	449647,492353,569471	taf1b,ddx11,chd7
13_Member	GO Biological Processes	GO:0098781	ncRNA transcription	-2.08708	-0.0117373	3/19	449647,492353,569471	taf1b,ddx11,chd7
14_Summary	GO Biological Processes	GO:0051129	negative regulation of cellular component organization	-2.57841	-0.292214	11/182	393554,394025,556471,556762,558456,564866,570147,777729,100000009,100149766,100332265,360145,393896,404604,560419,767803	trip13,nek2,sema5ba,add3a,jarid2b,trip12,add2,kank1a,sema5bb,tmod1,ap1ar,mxc,dnm1l,clasp2,abitram,catip
14_Member	GO Biological Processes	GO:0051129	negative regulation of cellular component organization	-2.57841	-0.292214	11/182	393554,394025,556471,556762,558456,564866,570147,777729,100000009,100149766,100332265	trip13,nek2,sema5ba,add3a,jarid2b,trip12,add2,kank1a,sema5bb,tmod1,ap1ar
14_Member	GO Biological Processes	GO:0051258	protein polymerization	-2.53414	-0.270607	10/158	360145,393896,404604,556762,560419,570147,767803,777729,100149766,100332265	mxc,dnm1l,clasp2,add3a,abitram,add2,catip,kank1a,tmod1,ap1ar
14_Member	GO Biological Processes	GO:0010639	negative regulation of organelle organization	-2.17664	-0.0767523	8/124	393554,394025,556762,558456,564866,570147,777729,100149766	trip13,nek2,add3a,jarid2b,trip12,add2,kank1a,tmod1
14_Member	GO Biological Processes	GO:0051494	negative regulation of cytoskeleton organization	-2.09171	-0.0117373	5/56	394025,556762,570147,777729,100149766	nek2,add3a,add2,kank1a,tmod1
15_Summary	GO Biological Processes	GO:2001022	positive regulation of response to DNA damage stimulus	-2.42901	-0.228033	4/29	436824,449820,541552,751761,564866	nsmce1,abraxas1,eya4,fam168a,trip12
15_Member	GO Biological Processes	GO:2001022	positive regulation of response to DNA damage stimulus	-2.42901	-0.228033	4/29	436824,449820,541552,751761	nsmce1,abraxas1,eya4,fam168a
15_Member	GO Biological Processes	GO:0006282	regulation of DNA repair	-2.04546	-0.00229638	4/37	449820,541552,564866,751761	abraxas1,eya4,trip12,fam168a
15_Member	GO Biological Processes	GO:2001020	regulation of response to DNA damage stimulus	-2.02832	0	5/58	436824,449820,541552,564866,751761	nsmce1,abraxas1,eya4,trip12,fam168a
16_Summary	GO Biological Processes	GO:0018107	peptidyl-threonine phosphorylation	-2.41732	-0.228033	5/47	192307,492768,556212,561724,569156	csnk1a1,cdc7,dyrk1b,csnk1g2b,hipk3b
16_Member	GO Biological Processes	GO:0018107	peptidyl-threonine phosphorylation	-2.41732	-0.228033	5/47	192307,492768,556212,561724,569156	csnk1a1,cdc7,dyrk1b,csnk1g2b,hipk3b
16_Member	GO Biological Processes	GO:0018210	peptidyl-threonine modification	-2.41732	-0.228033	5/47	192307,492768,556212,561724,569156	csnk1a1,cdc7,dyrk1b,csnk1g2b,hipk3b
17_Summary	Reactome Gene Sets	R-DRE-2871809	FCERI mediated Ca+2 mobilization	-2.37446	-0.202412	4/30	556585,561772,571908,799862,403052	si:dkey-7j14.6,nfatc3a,tmem176,si:ch1073-291c23.2,map2k4a
17_Member	Reactome Gene Sets	R-DRE-2871809	FCERI mediated Ca+2 mobilization	-2.37446	-0.202412	4/30	556585,561772,571908,799862	si:dkey-7j14.6,nfatc3a,tmem176,si:ch1073-291c23.2
17_Member	Reactome Gene Sets	R-DRE-2871796	FCERI mediated MAPK activation	-2.04546	-0.00229638	4/37	403052,556585,571908,799862	map2k4a,si:dkey-7j14.6,tmem176,si:ch1073-291c23.2
18_Summary	GO Biological Processes	GO:0061448	connective tissue development	-2.3086	-0.166985	10/170	323597,403045,445412,497348,559959,567154,569081,569256,569471,767747	ewsr1a,egf,polr1d,matn4,ids,sox6,rerea,fat3a,chd7,rbms3
18_Member	GO Biological Processes	GO:0061448	connective tissue development	-2.3086	-0.166985	10/170	323597,403045,445412,497348,559959,567154,569081,569256,569471,767747	ewsr1a,egf,polr1d,matn4,ids,sox6,rerea,fat3a,chd7,rbms3
19_Summary	Reactome Gene Sets	R-DRE-8878159	Transcriptional regulation by RUNX3	-2.30375	-0.166985	3/16	30445,555517,568877	brd2a,kat2a,hdac4
19_Member	Reactome Gene Sets	R-DRE-8878159	Transcriptional regulation by RUNX3	-2.30375	-0.166985	3/16	30445,555517,568877	brd2a,kat2a,hdac4
20_Summary	GO Biological Processes	GO:0007059	chromosome segregation	-2.11021	-0.0203041	9/154	323597,393554,393632,394025,405834,436865,492353,553502,564533	ewsr1a,trip13,mlh1,nek2,ntmt1,ska1,ddx11,mis18a,stag1a
20_Member	GO Biological Processes	GO:0007059	chromosome segregation	-2.11021	-0.0203041	9/154	323597,393554,393632,394025,405834,436865,492353,553502,564533	ewsr1a,trip13,mlh1,nek2,ntmt1,ska1,ddx11,mis18a,stag1a
