# Supplementary material for: Prpf31 is essential for the survival and differentiation of retinal progenitor cells by modulating alternative splicing
Source: Nucleic Acids Res. 2021 Jan 21;49(4):2027–43. doi: 10.1093/nar/gkab003 (PMC7913766; doi:10.1093/nar/gkab003)
Supplement: gkab003_Supplemental_Files [file gkab003_supplemental_files.zip › Supplementary Table S5.xlsx]

## Sheet: Verified events by semi-RT PCR
					RNA-seq			RT-PCR
Biological process	GeneID	geneSymbol	Start_0base	End	type	ΔPSI	FDR	type	ΔPSI	P
DNA repair	ENSDARG00000037046	rad51b	9525353	9525432	SE	-35.6	0.000551	SE	-20.3	0.0100457
	ENSDARG00000018918	rad17	26198957	26199038	SE	-20.3	8.35e-06	SE	-26	0.00457966
	ENSDARG00000035074	rtel1	12820849	12820947	SE	-22.2	0.003274	SE	-30	0.0120573
	ENSDARG00000056984	rad9a	21924490	21924598	SE	-30.8	9.22e-11	SE	-46.3	< 0.0001
	ENSDARG00000025948	mlh1	42605795	42605838	SE	-27.6	1.41e-07	SE	-27.7	0.000234679
	ENSDARG00000023002	dtl	13141800	13141893	SE	-23.3	0	SE	-23.7	0.0113559
	ENSDARG00000026053	hltf	24954314	24954453	SE	-23.3	0.005823	SE	-21	0.00136346
	ENSDARG00000023584	cdc7	10871405	10871501	SE	-40	0	SE	-39	0.00856821
	ENSDARG00000091821	smc6	6681758	6681847	SE	-27.3	0.019841	SE	-20.7	0.00344178
	ENSDARG00000098780	nsmce1	44066208	44066286	SE	-27	0.027233	SE	-31.3	0.00015712
	ENSDARG00000043339	abraxas1	19321450	19321487	SE	-20.5	0.003215	SE	-21.7	0.000632386
	ENSDARG00000013528	mcm9	41830482	41830685	SE	-21.2	2.23e-05	SE	-17.7	0.00544672
	ENSDARG00000061397	trip12	41235464	41235494	SE	-32	7.26e-08	SE	-18	0.101564
	ENSDARG00000077089	blm	26428828	26429761	RI	21.6	0.002091	RI	12.7	0.0533006
	ENSDARG00000002385	atm	6628702	6628872	SE	-22	5.78e-05	SE	-14.7	0.190501
	ENSDARG00000007885	fancl	26704331	26704390	SE	-28.6	0.01601	SE	-23.3	0.0829078
	ENSDARG00000025043	trip13	52982104	52982168	SE	-30.3	2.07e-05	SE	-14.7	0.0582165
	ENSDARG00000029859	armh1	18225899	18226066	SE	-26.2	0.001843	SE	-18.7	0.0267619
	ENSDARG00000012397	eya4	31448268-31448369	31448404-31448505	MXE	-20.6	5.07e-07	MXE	-15	0.0391555
mitosis	ENSDARG00000039354	ska1	17549385	17549510	SE	-43.8	0	SE	-33.7	0.00101962
	ENSDARG00000053992	sfi1	40918890	40919047	SE	-41.2	9.29e-12	SE	-37.7	0.00278046
	ENSDARG00000053992	sfi1	40904656	40904885	SE	-31.7	0.003055	RI	25	0.0271377
	ENSDARG00000001558	kifc1	6991461	6991488	SE	-20.8	0	SE	-37.7	0.00062658
	ENSDARG00000078535	lrrcc1	31688256	31688392	SE	-22.8	0.000715	SE	-59.3	0.000666269
	ENSDARG00000053106	cep44	38369778	38369925	SE	-23.6	0.01666	SE	-33.7	0.00593319
	ENSDARG00000069269	wdr35	32619779	32619836	SE	-25.5	1.29e-05	SE	-25.3	0.00743089
	ENSDARG00000062198	pcm1	16633564	16633674	SE	-26.2	0.007896	SE	-30	0.0154848
	ENSDARG00000075164	mylk5	31669002	31669155	SE	-28.8	9.05e-08	SE	-28.3	0.0105732
	ENSDARG00000058346	sass6	10740547	10740649	SE	-26.7	0.024789	SE	-24.3	0.0602239
	ENSDARG00000020345	clasp2	42769153	42769216	SE	-20.8	0.000387	SE	-16	0.0397113
	ENSDARG00000100225	kif16ba	51235934	51235982	SE	27.5	0.014638	SE	13	0.154489
	ENSDARG00000010280	clasp1a	38258270	38258378	SE	-23.7	0.00573	SE	-16.3	0.0181204
	ENSDARG00000003058	fgfr1op	30603096	30603186	SE	-24.6	3.25e-08	SE	-10	0.00634045
Note: The bold font shows events that have been verified by RT PCR to be significant (absΔPSI>20%, P<0.05)
